# Supplementary material for: Global gene expression analysis in etiolated and de-etiolated seedlings in conifers
Source: PLoS One. 2019 Jul 5;14(7):e0219272. doi: 10.1371/journal.pone.0219272 (PMC6611632; doi:10.1371/journal.pone.0219272)
Supplement: S1 File — Table A—PineDark<Sun—Genes with significant higher expression under SUN in Scots pine. Table B—PineDark>Sun—Genes with significant higher expression under DARK in Scots pine. Table C—SpruceDark<Sun—Genes with significant higher expression under SUN in Norway spruce. Table D—SpruceDark>Sun—Genes with significant higher expression under DARK in Norway spruce. Table E—Raw and post-QC read counts, and alignment rates (XLSX) [file pone.0219272.s001.xlsx]

## Sheet: Table A - PineDark<Sun
Pine GeneID	Spruce MA	TAIR Gene_ID	Gene Name	Description	baseMean	log2FoldChange	lfcSE	stat	pvalue	padj
PITA_000003930	MA_93206g0010	AT1G01050	PYROPHOSPHORYLASE 1 (PPa1);PYROPHOSPHORYLASE 1 (AtPPa1)	Encodes a soluble protein with inorganic pyrophosphatase activity that is highly specific for Mg-inorganic pyrophosphate.	849.979	-0.687243	0.179255	-3.83388	0.000126138	0.000708061
PITA_000041070	MA_102199g0010	AT1G01060	LATE ELONGATED HYPOCOTYL 1 (LHY1);LATE ELONGATED HYPOCOTYL (LHY)	LHY encodes a myb-related putative transcription factor involved in circadian rhythm along with another myb transcription factor CCA1	1160.78	-1.82969	0.189577	-9.65148	4.84497e-22	1.60175e-20
PITA_000030667	MA_10426096g0010	AT1G01090	PYRUVATE DEHYDROGENASE E1 ALPHA (PDH-E1 ALPHA)	pyruvate dehydrogenase E1 alpha subunit	2498.68	-0.596693	0.169726	-3.51563	0.000438715	0.00219015
PITA_000035059	MA_91691g0010	AT1G01110	IQ-DOMAIN 18 (IQD18)	IQ-domain 18;(source:Araport11)	1620.1	-1.15507	0.201396	-5.73529	9.73456e-09	1.06679e-07
PITA_000064466	MA_115502g0010	AT1G01250		encodes a member of the DREB subfamily A-4 of ERF/AP2 transcription factor family. The protein contains one AP2 domain. There are 17 members in this subfamily including TINY.	54.7292	-3.1693	0.568543	-5.57442	2.48352e-08	2.60335e-07
PITA_000012944	MA_10432038g0010	AT1G01430	MANNAN O-ACETYLTRANSFERASE 3 (MOAT3);TRICHOME BIREFRINGENCE-LIKE 25 (TBL25)	Encodes a member of the TBL (TRICHOME BIREFRINGENCE-LIKE) gene family containing a plant-specific DUF231 (domain of unknown function) domain. TBL gene family has 46 members, two of which (TBR/AT5G06700 and TBL3/AT5G01360) have been shown to be involved in the synthesis and deposition of secondary wall cellulose, presumably by influencing the esterification state of pectic polymers.Functions as a …	508.445	-2.02842	0.22465	-9.02925	1.72846e-19	4.81807e-18
PITA_000056730	MA_76199g0010	AT1G01580	FERRIC REDUCTION OXIDASE 2 (FRO2);FERRIC REDUCTION OXIDASE 2 (ATFRO2);FERRIC CHELATE REDUCTASE DEFECTIVE 1 (FRD1)	Encodes the low-iron-inducible ferric chelate reductase responsible for reduction of iron at the root surface. It is likely to be the major Fe(III) chelate reductase in Arabidopsis iron metabolism. Coordinately regulated with IRT1, the major transporter responsible for high-affinity iron uptake from the soil, at both transcriptional and posttranscriptional levels. Steady state mRNA levels are reg…	551.349	-2.50017	0.278469	-8.97828	2.75041e-19	7.49011e-18
PITA_000072552	MA_10436099g0010	AT1G01630		Sec14p-like phosphatidylinositol transfer family protein;(source:Araport11)	1042.98	-2.32908	0.187146	-12.4452	1.48497e-35	9.97207e-34
PITA_000051337	MA_5289g0010	AT1G01820	PEROXIN 11C (PEX11C)	member of the peroxin11 (PEX11) gene family, integral to peroxisome membrane, controls peroxisome proliferation.	3326.79	-0.960851	0.179542	-5.35169	8.71371e-08	8.51135e-07
PITA_000000295	MA_10432278g0010	AT1G01880	(ATGEN1);ORTHOLOG OF HSGEN1 (GEN1)	Encodes one of two GEN1 homologs in Arabidopsis. It is a member of the class IV Rad2/XPG family of nucleases that processes Holliday junctions in a manner analogous to the HJ resolvases of phages, archaea, and bacteria.	21.2523	-2.01617	0.603278	-3.34203	0.000831678	0.00384645
PITA_000029243	MA_10431825g0010	AT1G01910	GUIDED ENTRY OF TAIL-ANCHORED PROTEIN 3A (GET3A);GUIDED ENTRY OF TAIL-ANCHORED PROTEIN 3A (ATGET3A)	P-loop containing nucleoside triphosphate hydrolases superfamily protein;(source:Araport11)	607.72	-0.862071	0.200453	-4.30061	1.70325e-05	0.000113094
PITA_000026722	MA_52380g0010	AT1G02000	UDP-D-GLUCURONATE 4-EPIMERASE 2 (GAE2)	UDP-D-glucuronate 4-epimerase The mRNA is cell-to-cell mobile.	2722.03	-1.50833	0.200902	-7.50776	6.01482e-14	1.09536e-12
PITA_000036287	MA_933286g0010	AT1G02880	THIAMIN PYROPHOSPHOKINASE1 (TPK1)	Encodes a thiamine pyrophosphokinase capable of producing thiamine pyrophosphate from free thiamine.	47.5984	-1.5267	0.496567	-3.07452	0.00210842	0.00868878
PITA_000000002	MA_16441g0010	AT1G03010		Phototropic-responsive NPH3 family protein;(source:Araport11)	194.71	-0.934557	0.242413	-3.85523	0.000115621	0.000654623
PITA_000022296	MA_73740g0010	AT1G03475	(ATCPO-I); (HEMF1);LESION INITIATION 2 (LIN2)	Encodes coproporphyrinogen III oxidase, a key enzyme in the biosynthetic pathway of chlorophyll and heme, a tetrapyrrole pathway. Mutants express cytological and molecular markers associated with the defense responses, usually activated by pathogen infection.	4055.83	-2.70569	0.136819	-19.7758	4.81572e-87	2.03275e-84
PITA_000007356	MA_91782g0010	AT1G03630	PROTOCHLOROPHYLLIDE OXIDOREDUCTASE C (POR C); (PORC)	Encodes for a protein with protochlorophyllide oxidoreductase activity. The enzyme is NADPH- and light-dependent.	3378.96	-1.94121	0.208844	-9.29506	1.47125e-20	4.38556e-19
PITA_000056782	MA_10430768g0010	AT1G03780	TARGETING PROTEIN FOR XKLP2 (TPX2); (ATTPX2)	Homolog of vertebrate TPX2. Protein has three domains involved in nuclear targeting, one in nuclear export and two in microtubule binding. Involved in mitotic spindle assembly during late prophase and early prometaphase.	362.378	-1.96489	0.314838	-6.24097	4.34867e-10	5.54444e-09
PITA_000039290	MA_10425964g0010	AT1G04690	(KV-BETA1);POTASSIUM CHANNEL BETA SUBUNIT 1 (KAB1)	potassium channel beta subunit 1;(source:Araport11)	95.9723	-1.85263	0.342821	-5.40406	6.51499e-08	6.48427e-07
PITA_000012011	MA_84030g0010	AT1G04880	ARID-HMG DNA-BINDING PROTEIN 15 (HMGBD15);ARID-HMG DNA-BINDING PROTEIN 15 (AtHMGB15)	Encodes a ARID-HMG DNA-binding protein that functions in pollen tube growth through the regulation of gene expression by interacting with the transcription factors AGL66 and AGL104.	434.147	-0.698761	0.196987	-3.54724	0.000389295	0.00196627
PITA_000019554	MA_10271g0010	AT1G05370		Sec14p-like phosphatidylinositol transfer family protein;(source:Araport11)	180.164	-0.937864	0.301459	-3.11108	0.00186403	0.00780964
PITA_000034791	MA_22311g0010	AT1G05380		Acyl-CoA N-acyltransferase with RING/FYVE/PHD-type zinc finger protein;(source:Araport11)	26.6994	-2.68868	0.791401	-3.39737	0.000680371	0.00322491
PITA_000075902	MA_3651g0010	AT1G05577	SOSEKI1 (SOK1)	SOK1 is a DUF966 domain containing protein. It is expressed during embryogenesis in the apical-lateral plasma membrane. SOK1 can form homodimers and it's polar localization of SOK1 depends on N terminal domains within the protein. Misexpression of SOK1 or delocalization alters cell division planes.	85.1826	-2.92076	0.395548	-7.38408	1.53509e-13	2.68589e-12
PITA_000048810	MA_10869g0010	AT1G05680	URIDINE DIPHOSPHATE GLYCOSYLTRANSFERASE 74E2 (UGT74E2)	Encodes a UDP-glucosyltransferase, UGT74E2, that acts on IBA (indole-3-butyric acid) and affects auxin homeostasis. The transcript and protein levels of this enzyme are strongly induced by H2O2 and may allow integration of ROS (reactive oxygen species) and auxin signaling. This enzyme can also transfer glycosyl groups to several compounds related to the explosive TNT when this synthetic compound …	45.1001	-2.59325	0.751745	-3.44964	0.000561331	0.00272068
PITA_000079034	MA_726207g0010	AT1G05850	POM-POM1 (POM1);ECTOPIC ROOT HAIR 2 (ERH2);ECTOPIC DEPOSITION OF LIGNIN IN PITH 1 (ELP1); (ATCTL1);ECTOPIC DEPOSITION OF LIGNIN IN PITH (ELP);SENSITIVE TO HOT TEMPERATURES 2 (HOT2);CHITINASE-LIKE PROTEIN 1 (CTL1)	Encodes an endo chitinase-like protein AtCTL1. Essential for tolerance to heat, salt and drought stresses. Also involved in root hair development, cell expansion and response to cytokinin. Allelic to erh2. 11 alleles described in Hauser (1995). Mutant is defective in acquired thermotolerance, appears semidwarf throughout its life cycle and has extra lateral branches. There are two EMS alleles. Ex…	2486	-2.36083	0.353638	-6.67583	2.45841e-11	3.56953e-10
PITA_000047960	MA_104118g0010	AT1G06030	FRUCTOKINASE 2 (FRK2);FRUCTOKINASE 6 (FRK6)	Encodes a member of the fructokinase gene family. Nomenclature according to Riggs 2017 has been adopted for the family by the community (personal communication, Boernke, Callis, Granot, Boernke, and Smeekens).	2713.7	-1.87116	0.145977	-12.8182	1.29716e-37	9.23559e-36
PITA_000052512	MA_188257g0010	AT1G06430	(FTSH8);FTSH PROTEASE 8 (ftsh8)	encodes a FtsH protease that is localized to the chloroplast	14803.5	-3.34026	0.16053	-20.8077	3.68692e-96	2.35544e-93
PITA_000035100	MA_10429055g0010	AT1G06460	ALPHA-CRYSTALLIN DOMAIN 31.2 (ACD31.2);ALPHA-CRYSTALLIN DOMAIN 32.1 (ACD32.1)	ACD32.1 encodes an alpha-crystallin domain containing protein with homology to small heat shock proteins.	2432.09	-0.696496	0.212947	-3.27075	0.00107264	0.00481029
PITA_000005150	MA_3005g0010	AT1G06680	PHOTOSYSTEM II SUBUNIT P-1 (PSBP-1);OXYGEN EVOLVING COMPLEX SUBUNIT 23 KDA (OE23);PHOTOSYSTEM II SUBUNIT P (PSII-P);OXYGEN-EVOLVING ENHANCER PROTEIN 2 (OEE2)	Encodes a 23 kD extrinsic protein that is part of photosystem II and participates in the regulation of oxygen evolution. Phosphorylation of this protein is dependent on calcium. In plsp1-1 mutant plastids, the nonmature form of the protein localizes in the stroma. The mRNA is cell-to-cell mobile.	37489.1	-3.17159	0.182338	-17.3941	9.15106e-68	2.06012e-65
PITA_000012530	MA_10436461g0010	AT1G06820	CAROTENOID AND CHLOROPLAST REGULATION 2 (CCR2);CAROTENOID ISOMERASE (CRTISO)	Encodes carotenoid isomerase. Catalyzes the isomerization of poly-cis-carotenoids to all-trans-carotenoids. Together with PDS and ZDS, CRTiso is required to complete the synthesis of lycopene from phytoene.	760.515	-3.74297	0.348622	-10.7365	6.86181e-27	2.9871e-25
PITA_000058719	MA_10434805g0020	AT1G07370	PROLIFERATING CELLULAR NUCLEAR ANTIGEN 1 (PCNA1);PROLIFERATING CELLULAR NUCLEAR ANTIGEN 1 (ATPCNA1)	Encodes putative proliferating cell nuclear antigen involved in cell cycle regulation. May be sumoylated.	566.671	-2.07482	0.282362	-7.34809	2.01054e-13	3.4766e-12
PITA_000094179	MA_10432594g0010	AT1G08080	ALPHA CARBONIC ANHYDRASE 7 (ACA7);A. THALIANA ALPHA CARBONIC ANHYDRASE 7 (ATACA7)	alpha carbonic anhydrase 7;(source:Araport11)	21.1551	-3.2601	0.732962	-4.44784	8.67363e-06	6.05693e-05
PITA_000003520	MA_103912g0010	AT1G08230		Codes for a H+-driven, high affinity gamma-aminobutyric acid (GABA) transporter. Localized at the plasma membrane. In planta, AtGAT1 expression was highest in flowers and under conditions of elevated GABA concentrations such as wounding or senescence.	27.3506	-4.14253	0.703163	-5.89128	3.83207e-09	4.41005e-08
PITA_000037580	MA_7947g0030	AT1G08250	AROGENATE DEHYDRATASE 6 (ADT6);ARABIDOPSIS THALIANA AROGENATE DEHYDRATASE 6 (AtADT6)	Encodes a plastid-localized arogenate dehydratase involved in phenylalanine biosynthesis. Although this enzyme has sequence similarity to prephenate dehydratases, it is 98 times more active with arogenate than prephenate in enzymatic assays.	622.186	-3.17026	0.256833	-12.3436	5.27123e-35	3.42311e-33
PITA_000041609	MA_893g0010	AT1G08380	PHOTOSYSTEM I SUBUNIT O (PSAO)	Encodes subunit O of photosystem I.	23815	-3.05668	0.155973	-19.5975	1.62341e-85	6.39568e-83
PITA_000024057	MA_121026g0010	AT1G08460	HISTONE DEACETYLASE 8 (HDA08); (ATHDA8);HISTONE DEACETYLASE 8 (HDA8)	histone deacetylase 8;(source:Araport11)	285.525	-1.1536	0.21516	-5.36158	8.24957e-08	8.09478e-07
PITA_000029684	MA_245237g0010	AT1G08490	(ATSUFS); (SUFS);CHLOROPLASTIC NIFS-LIKE CYSTEINE DESULFURASE (CPNIFS); (ATNFS2); (ATCPNIFS)	Chloroplastic NifS-like protein that can catalyze the conversion of cysteine into alanine and elemental sulfur (S(0)) and of selenocysteine into alanine and elemental Se (Se(0)). Overexpression enhances selenium tolerance and accumulation.	1011.18	-0.631424	0.196003	-3.2215	0.00127521	0.00560392
PITA_000016872	MA_10426812g0010	AT1G08550	ARABIDOPSIS VIOLAXANTHIN DE-EPOXIDASE 1 (AVDE1);NON-PHOTOCHEMICAL QUENCHING 1 (NPQ1)	Violaxanthin deepoxidase involved in xanthophyll cycle.Two major consequences of the npq1 mutation are the absence of zeaxanthin formation in strong light and the partial inhibition of the quenching of singlet excited chlorophylls in the photosystem II light-harvesting complex	865.796	-3.63332	0.211613	-17.1697	4.47996e-66	9.71534e-64
PITA_000061578	MA_20361g0010	AT1G08760	CORTICAL MICROTUBULE DISORDERING2 (CORD2)	CORD2 is a member of a novel and plant specific family of microtubule associated proteins. CORD1 binds microtubules via a conserved protein domain shared among family members. CORD functions may overlap;cord1 / cord2 mutants have defects in secondary cell wall pit morphology.	158.042	-1.37657	0.368678	-3.73379	0.000188617	0.00101933
PITA_000006004	MA_10431443g0010	AT1G08830	COPPER/ZINC SUPEROXIDE DISMUTASE 1 (CSD1);SUPEROXIDE DISMUTASE 1 (SOD1);SUPEROXIDE DISMUTASE 1 (ATSOD1)	Encodes a cytosolic copper/zinc superoxide dismutase CSD1 that can detoxify superoxide radicals. Its expression is affected by miR398-directed mRNA cleavage. Regulated by biotic and abiotic stress. Activation of CSD1 in the cytoplasm involves both a CCS-dependent and -independent pathway.	10605.3	-2.28804	0.15163	-15.0896	1.89728e-51	2.49156e-49
PITA_000030464	MA_181629g0010	AT1G09230	U11/U12-65K (U11/U12-65K)	Encodes a U12-type spliceosomal protein that is an indispensible component of the minor spliceosome and plays a crucial role in U12 intron splicing and plant development.	60.7944	-1.66277	0.421895	-3.94119	8.10776e-05	0.000473096
PITA_000025704	MA_66020g0010	AT1G09620		ATP binding/leucine-tRNA ligases/aminoacyl-tRNA ligase;(source:Araport11)	1921.02	-0.644517	0.153494	-4.19897	2.68127e-05	0.000172041
PITA_000017769	MA_22695g0010	AT1G09850	XYLEM BARK CYSTEINE PEPTIDASE 3 (XBCP3)	Arabidopsis thaliana papain-like cysteine peptidase	10399.8	-2.46778	0.212243	-11.6271	2.9997e-31	1.61888e-29
PITA_000005270	MA_7289g0010	AT1G10470	RESPONSE REGULATOR 4 (ARR4);INDUCED BY CYTOKININ 7 (IBC7);RESPONCE REGULATOR 1 (ATRR1);MATERNAL EFFECT EMBRYO ARREST 7 (MEE7)	Encodes a two-component response regulator. Acts redundantly with ARR3 in the control of circadian period in a cytokinin-independent manner.	306.881	-0.983294	0.210947	-4.66134	3.14165e-06	2.36655e-05
PITA_000011252	MA_19479g0010	AT1G10510	EMBRYO DEFECTIVE 2004 (emb2004)	RNI-like superfamily protein;(source:Araport11)	389.102	-0.863562	0.240865	-3.58525	0.000336759	0.00172376
PITA_000004019	MA_10427786g0010	AT1G11170		lysine ketoglutarate reductase trans-splicing-like protein (DUF707);(source:Araport11)	602.428	-0.616922	0.184051	-3.3519	0.000802577	0.0037279
PITA_000012818	MA_64083g0010	AT1G11290	CHLORORESPIRATORY REDUCTION22 (CRR22)	Pentatricopeptide Repeat Protein containing the DYW motif. Required for editing of multiple plastid transcripts. Endonuclease activity.	259.987	-4.60882	0.315205	-14.6217	2.04314e-48	2.3108e-46
PITA_000010116	MA_953867g0010	AT1G11650	(RBP45B); (ATRBP45B)	Encodes an RNA binding protein with three RNA recognition motifs. The mRNA is cell-to-cell mobile.	640.918	-0.671399	0.176733	-3.79895	0.000145313	0.000806693
PITA_000004267	MA_10437241g0010	AT1G11720	STARCH SYNTHASE 3 (SS3)	Encodes a starch synthase that in addition to its role in starch biosynthesis also has a negative regulatory function in the biosynthesis of transient starch. The protein apparently contains a starch-binding domain (SBD).	235.523	-0.834938	0.267224	-3.12449	0.00178116	0.00751708
PITA_000004200	MA_10429284g0010	AT1G11860		Glycine cleavage T-protein family;(source:Araport11)	21649.7	-2.59698	0.15883	-16.3507	4.30346e-60	7.26608e-58
PITA_000007016	MA_251870g0010	AT1G11870	SERYL-TRNA SYNTHETASE (SRS); (ATSRS)	Seryl-tRNA synthetase targeted to chloroplasts and mitochondria. Its inactivation causes developmental arrest of chloroplasts and mitochondria in Nicotiana benthamiana.	386.206	-2.35301	0.261168	-9.00956	2.06879e-19	5.73296e-18
PITA_000031226	MA_10437032g0010	AT1G12520	COPPER CHAPERONE FOR SOD1 (CCS);COPPER CHAPERONE FOR SOD1 (ATCCS)	Copper-zinc superoxide dismutase copper chaperone (delivers copper to the Cu-Zn superoxide dismutase). Localized to the chloroplast. Expressed in roots and shoots. Up-regulated in response to copper and senescence. The AtACC activates all three CuZnSOD activities located in three different subcellular compartments. Contains three domains, central, ATX-1 like and C-terminal. ATX-1 like domain esse…	391.064	-1.10887	0.238591	-4.64759	3.35836e-06	2.52015e-05
PITA_000070882	MA_63231g0010	AT1G12900	GLYCERALDEHYDE 3-PHOSPHATE DEHYDROGENASE A SUBUNIT 2 (GAPA-2)	glyceraldehyde 3-phosphate dehydrogenase A subunit 2;(source:Araport11)	28.2755	-4.38848	0.751776	-5.83748	5.29958e-09	6.01978e-08
PITA_000000405	MA_9247415g0010	AT1G14030	LYSINE METHYLTRANSFERASE (LSMT)-LIKE (LSMT-L)	Encodes a lysine methyltransferase whose main soluble physiological substrates are chloroplastic fructose 1,6-bisphosphate aldolases, FBA1, FBA2, and FBA3. Lysines near the C-terminal end of the target proteins are trimethylated.	1970.54	-0.859099	0.196412	-4.37397	1.2201e-05	8.31623e-05
PITA_000022505	MA_137064g0010	AT1G14190		Glucose-methanol-choline (GMC) oxidoreductase family protein;(source:Araport11)	66.3141	-1.21565	0.387861	-3.13424	0.00172302	0.00730692
PITA_000000237	MA_20010g0010	AT1G14360	UDP-GALACTOSE TRANSPORTER 3 (UTR3); (ATUTR3)	UDP-galactose transporter 3;(source:Araport11)	342.494	-0.834456	0.253313	-3.29417	0.000987132	0.0044641
PITA_000048466	MA_126278g0010	AT1G14410	WHIRLY 1 (WHY1); (PTAC1);A. THALIANA WHIRLY 1 (ATWHY1)	Encodes a homolog of the potato p24 protein. Binds single strand telomeric repeats. Negatively regulates telomerase activity and telomere length.	235.78	-1.33078	0.234207	-5.68205	1.3309e-08	1.43391e-07
PITA_000031148	MA_386090g0010	AT1G14590		Nucleotide-diphospho-sugar transferase family protein;(source:Araport11)	27.1042	-2.66533	0.587261	-4.53858	5.66355e-06	4.08529e-05
PITA_000079708	MA_172152g0010	AT1G15140	FERREDOXIN-NADP(+) OXIDOREDUCTASE -LIKE (FNRL)	FAD/NAD(P)-binding oxidoreductase;(source:Araport11)	1261.84	-1.87146	0.221564	-8.44659	2.99942e-17	7.04774e-16
PITA_000036284	MA_9130g0010	AT1G15410		aspartate-glutamate racemase family;(source:Araport11)	63.0474	-3.27195	0.474513	-6.89537	5.37241e-12	8.29951e-11
PITA_000067721	MA_10428243g0010	AT1G15500	(ATNTT2)	TLC ATP/ADP transporter;(source:Araport11)	1175.13	-1.30427	0.212482	-6.13825	8.34331e-10	1.02987e-08
PITA_000038252	MA_121856g0010	AT1G15690	ARABIDOPSIS THALIANA V-PPASE 3 (ATAVP3); (VHP1); (ATAVP1);FUGU 5 (FUGU5); (AtVHP1;1); (AVP-3); (AVP1)	Encodes a H(+)-translocating (pyrophosphate-energized) inorganic pyrophosphatase (H(+)-PPase; EC 3.6.1.1) located in the vacuolar membrane. Expression is found in all tissues examined, including meristems and floral organ primordium. Expression is particularly enhanced in pollen, and is repressed by light. Over expression and loss of function phenotypes suggest AVP1 is involved in regulation of a…	2235.09	-0.605394	0.139405	-4.34269	1.40747e-05	9.4624e-05
PITA_000055578	MA_21385g0010	AT1G16720	HIGH CHLOROPHYLL FLUORESCENCE PHENOTYPE 173 (HCF173)	Encodes HCF173, a protein with weak similarities to the superfamily of the short-chain dehydrogenases/reductases. HCF173 is involved in the initiation of translation of the psbA mRNA. Mutants shows a high chlorophyll fluorescence phenotype (hcf) and are severely affected in the accumulation of PSII subunits. The protein HCF173 is localized in the chloroplast, where it is mainly associated with th…	945.436	-3.40244	0.209807	-16.217	3.82571e-59	6.28001e-57
PITA_000088603	MA_10431130g0010	AT1G17010		2-oxoglutarate (2OG) and Fe(II)-dependent oxygenase superfamily protein;(source:Araport11)	427.463	-1.91385	0.283237	-6.75705	1.40826e-11	2.08836e-10
PITA_000010567	MA_17853g0010	AT1G17050	(ATSPS2);SOLANESYL DIPHOSPHATE SYNTHASE 2 (SPS2)	Encodes one of the two paralogous solanesyl diphosphate synthases - SPS1 (At1g78510) and SPS2 (At1g17050) - that assemble the side-chain of plastoquinone-9 in plastids.	1078.69	-2.82638	0.175095	-16.1419	1.29409e-58	2.09519e-56
PITA_000053344	MA_72682g0010	AT1G17100	(ATHBP1);HAEM-BINDING PROTEIN 1 (HBP1)	SOUL heme-binding family protein;(source:Araport11)	19.341	-3.90267	0.878887	-4.44047	8.97616e-06	6.25158e-05
PITA_000040962	MA_4340g0010	AT1G17220	FU-GAERI1 (FUG1)	Encodes a chloroplast localized protein with similarity to translation initiation factor 2. Can complement loss of INFB in E.coli suggesting FUG1 does function as a translation initiation factor in vivo. Identified as a suppressor of the leaf variegation mutant var2-6. Suppression is only seen in hypomorphs as complete loss of function alleles are embryo lethal. The mRNA is cell-to-cell mobile.	7275.23	-2.43676	0.144029	-16.9186	3.28324e-64	6.57706e-62
PITA_000056112	MA_10048552g0010	AT1G17650	GLYOXYLATE REDUCTASE 2 (GR2); (ATGLYR2);GLYOXYLATE REDUCTASE 2 (GLYR2)	Glyoxylate reductase located in chloroplasts.	721.531	-1.00807	0.197753	-5.09759	3.43997e-07	3.07193e-06
PITA_000068610	MA_10436268g0010	AT1G18170		FKBP-like peptidyl-prolyl cis-trans isomerase family protein;(source:Araport11)	362.301	-4.01595	0.295617	-13.585	4.91554e-42	4.20991e-40
PITA_000045909	MA_113869g0010	AT1G18550		ATP binding microtubule motor family protein;(source:Araport11)	133.828	-1.675	0.32695	-5.1231	3.0056e-07	2.7148e-06
PITA_000021765	MA_10427220g0010	AT1G18800	NAP1-RELATED PROTEIN 2 (NRP2)	Double nrp1-1 nrp2-1 mutants show arrest of cell cycle progression at G2/M and disordered cellular organization occurred in root tips. Localize in the nucleus and can form homomeric and heteromeric protein complexes with NRP1. Bind histones Histone2A and Histone2B and associate with chromatin in vivo. Plant mutated in both NRP1 and NRP2 genes show hypersensitivity to genotoxic stresses including …	972.45	-0.654393	0.17124	-3.82149	0.000132645	0.00074142
PITA_000041962	MA_396269g0010	AT1G19715		Mannose-binding lectin superfamily protein;(source:Araport11)	148.517	-0.967819	0.303569	-3.18814	0.00143193	0.00621746
PITA_000055499	MA_10429332g0010	AT1G19835	TRICHOME CELL SHAPE 1 (TCS1)	TCS1 encodes a coiled-coil domain protein that binds to microtubules and co-localizes with the cortical microtubules. Mutants have defects in trichome branching and hypocotyl elongation. TCS1 interacts with ZWI and appears to be involved in microtubule assembly.	1007.31	-1.25644	0.159907	-7.8573	3.92491e-15	7.92965e-14
PITA_000067694	MA_482767g0010	AT1G20230		Pentatricopeptide repeat (PPR) superfamily protein;(source:Araport11)	10.3137	-2.90055	0.864179	-3.35643	0.000789561	0.00367684
PITA_000008944	MA_27369g0010	AT1G20370		Pseudouridine synthase family protein;(source:Araport11)	416.97	-0.65895	0.193194	-3.41081	0.000647693	0.00309797
PITA_000075240	MA_10436294g0010	AT1G20560	ACYL ACTIVATING ENZYME 1 (AAE1)	acyl activating enzyme 1;(source:Araport11)	628.648	-2.75239	0.283441	-9.71065	2.71601e-22	9.09362e-21
PITA_000035460	MA_8987634g0010	AT1G21065		secondary thiamine-phosphate synthase enzyme;(source:Araport11)	702.145	-0.834609	0.171624	-4.86301	1.15616e-06	9.35937e-06
PITA_000006831	MA_98916g0010	AT1G21350		Thioredoxin superfamily protein;(source:Araport11)	319.575	-1.59722	0.217262	-7.35156	1.95906e-13	3.39503e-12
PITA_000048117	MA_17102g0010	AT1G21460	(SWEET1); (AtSWEET1)	Nodulin MtN3 family protein;(source:Araport11)	690.559	-5.06911	0.407459	-12.4408	1.56956e-35	1.04806e-33
PITA_000004051	MA_929218g0010	AT1G21710	8-OXOGUANINE-DNA GLYCOSYLASE 1 (OGG1);ARABIDOPSIS 8-OXOGUANINE-DNA GLYCOSYLASE 1 (ATOGG1)	Encodes 8-oxoguanine-DNA glycosylase. DNA repair enzyme.	557.099	-0.64289	0.191682	-3.35394	0.000796705	0.00370573
PITA_000043744	MA_6300g0010	AT1G22160		senescence-associated family protein (DUF581);(source:Araport11)	136.053	-1.50586	0.334208	-4.50577	6.61328e-06	4.71852e-05
PITA_000032639	MA_10293821g0010	AT1G22340	UDP-GLUCOSYL TRANSFERASE 85A7 (UGT85A7);UDP-GLUCOSYL TRANSFERASE 85A7 (AtUGT85A7)	UDP-glucosyl transferase 85A7;(source:Araport11)	129.465	-4.1748	0.426525	-9.78795	1.26845e-22	4.34544e-21
PITA_000004048	MA_133089g0010	AT1G22700	(PYG7)	Encodes a TPR protein with homology to Ycf37 from Synechocystis that is localized to the thylakoid membrane and is involved in photosystem I biogenesis.	863.547	-2.57812	0.181412	-14.2114	7.78304e-46	7.63384e-44
PITA_000010594	MA_18730g0010	AT1G22840	CYTOCHROME C-A (ATCYTC-A);CYTOCHROME C-1 (CYTC-1)	Encodes cytochrome c. Contains two site II (TGGGCC/T) elements, which interact with a TCP-domain transcription factor, and a downstream internal telomeric repeat, and are required for expression of the Cytc-1 gene. Promoter directs preferential expression in root and shoot meristems and in anthers. Double mutants with CYTC-2 accumulate starch during the day, have delayed growth and development an…	530.947	-0.97192	0.206732	-4.70136	2.58434e-06	1.97954e-05
PITA_000032656	MA_7676293g0010	AT1G22940	THIAMINEE (THIE); (TH-1);THIAMINE REQUIRING 1 (TH1)	Encodes a bifunctional enzyme required for thiamine (vitamin B1) biosynthesis. TH1 can phosphorylate HMP-P to produce HMP-PP, the pyrimidine heterocyclic subunit of thiamine. TH1 also catalyzes the condensation of HMP-PP and HET to form thiamine monophosphate (TMP). TH1 also appears capable of phosphorylating HMP based on E.coli mutant complementation assays. th1 mutants are thiamine auxotrophs t…	306.797	-0.798119	0.234268	-3.40686	0.000657155	0.00313751
PITA_000069613	MA_15838g0010	AT1G23000		Heavy metal transport/detoxification superfamily protein;(source:Araport11)	286.078	-1.24618	0.251648	-4.95207	7.34297e-07	6.17478e-06
PITA_000000206	MA_10430383g0010	AT1G23010	LOW PHOSPHATE ROOT1 (LPR1)	Encodes a protein with multicopper oxidase activity. Located in ER. Function together with LPR2 (AT1G71040) and a P5-type ATPase (At5g23630/PDR2) in a common pathway that adjusts root meristem activity to Pi (inorganic phosphate) availability.	185.949	-3.10781	0.368899	-8.42454	3.62185e-17	8.44312e-16
PITA_000011650	MA_10426151g0010	AT1G23180		ARM repeat superfamily protein;(source:Araport11)	350.505	-1.29691	0.205287	-6.31756	2.65719e-10	3.44924e-09
PITA_000022454	MA_7670724g0010	AT1G23360	(MENG)	Encodes a 2-phytyl-1,4-naphthoquinone methyltransferase that catalyzes the final step in phylloquinone (vitamin K1) biosynthesis.	96.8047	-1.59115	0.483102	-3.2936	0.000989141	0.00447062
PITA_000031614	MA_757065g0010	AT1G23400	ARABIDOPSIS THALIANA HOMOLOG OF MAIZE CAF2 (ATCAF2); (CAF2)	Promotes the splicing of chloroplast group II introns.	1700.29	-2.14336	0.234902	-9.12449	7.2074e-20	2.04279e-18
PITA_000020140	MA_21072g0010	AT1G23460		Pectin lyase-like superfamily protein;(source:Araport11)	135.876	-2.20876	0.383012	-5.7668	8.0791e-09	8.94491e-08
PITA_000008068	MA_10433694g0010	AT1G23740	ALKENAL/ONE OXIDOREDUCTASE (AOR)	AOR is an alkenal/one oxidoreductase that acts on compounds with unsaturated alpha,beta-carbonyls. The activity of this enzyme with a number of substrates, including acrolein and 3-buten-2-one, was demonstrated in vitro using a truncated form of the protein that lacked approximately 80 of the first amino acids. This protein appears to localize to the chloroplast where it likely helps to maintain …	7434.79	-2.97252	0.177977	-16.7017	1.27452e-62	2.35367e-60
PITA_000022967	MA_17812g0010	AT1G23820	SPERMIDINE SYNTHASE 1 (SPDS1)	Spermidine synthase.	3591.54	-1.30403	0.159209	-8.19063	2.59861e-16	5.68759e-15
PITA_000028431	MA_90280g0010	AT1G24290		AAA-type ATPase family protein;(source:Araport11)	240.078	-0.835756	0.244319	-3.42075	0.000624486	0.00299667
PITA_000092339	MA_460253g0010	AT1G26220		Acyl-CoA N-acyltransferases (NAT) superfamily protein;(source:Araport11)	276.155	-1.33806	0.291061	-4.59717	4.28262e-06	3.15268e-05
PITA_000044207	MA_507769g0010	AT1G26830	CULLIN 3A (CUL3A);CULLIN 3A (ATCUL3A);CULLIN 3 (CUL3);CULLIN 3 (ATCUL3)	Cullin, putative, similar to Cullin homolog 3 (CUL-3) SP:Q13618, GI:3639052 from (Homo sapiens); contains Pfam profile PF00888: Cullin family. Interacts with other components of E3 ligase complex suggesting it functions in RUB-modification. Forms complexes with BTB domain proteins forming a novel class of E3-based ubiquitin protein-ligase complexes. Mutant is early flowering and has a reduced sen…	83.8602	-2.93593	0.441712	-6.64672	2.99701e-11	4.31445e-10
PITA_000058001	MA_831562g0010	AT1G26840	ORIGIN RECOGNITION COMPLEX PROTEIN 6 (ORC6);ARABIDOPSIS THALIANA ORIGIN RECOGNITION COMPLEX PROTEIN 6 (ATORC6)	Origin Recognition Complex subunit 6. Involved in the initiation of DNA replication. Regulated transcriptionally during cell cycle, peaking at G1/S-phase. Target of E2F/DF family of transcription factors. It acts downstream of BRP4, and is, at least in part, involved in the BRP4-mediated mitotic cell-cycle progression.	59.5344	-2.09562	0.464421	-4.51233	6.41181e-06	4.58169e-05
PITA_000005402	MA_10350481g0010	AT1G27340	LEAF CURLING RESPONSIVENESS (LCR)	Encodes a putative F-box protein that is involved in the regulation of leaf morphology.	212.673	-1.34514	0.335942	-4.00409	6.22568e-05	0.000371342
PITA_000012570	MA_10435053g0010	AT1G27480		alpha/beta-Hydrolases superfamily protein;(source:Araport11)	686.554	-1.14162	0.170034	-6.71404	1.89307e-11	2.77423e-10
PITA_000048079	MA_10431343g0010	AT1G27510	EXECUTER 2 (EX2)	Encodes one of the two plastid proteins EXECUTER (EX1, AT4G33630) and EX2 (AT1G27510). Mediates singlet oxygen induced programmed cell death.	938.662	-1.12454	0.187262	-6.00515	1.91157e-09	2.27406e-08
PITA_000006000	MA_88294g0010	AT1G27680	ADPGLC-PPASE LARGE SUBUNIT (APL2)	ADP-glucose pyrophosphorylase catalyzes the first, rate limiting step in starch biosynthesis. The large subunit plays a regulatory role whereas the small subunit (ApS) is the catalytic isoform. Four isoforms of the large subunit (ApL1-4) have been described.Mutational analysis of APS1 suggests that APL1 and APL2 can compensate for loss of APS1 catalytic activity,suggesting both have catalytic as …	311.034	-2.39669	0.266596	-8.98994	2.47354e-19	6.80671e-18
PITA_000036379	MA_10430187g0010	AT1G28140		integral membrane family protein;(source:Araport11)	1496.87	-1.02642	0.17184	-5.9731	2.32786e-09	2.74033e-08
PITA_000045996	MA_60155g0010	AT1G28590		GDSL-motif esterase/acyltransferase/lipase. Enzyme group with broad substrate specificity that may catalyze acyltransfer or hydrolase reactions with lipid and non-lipid substrates.	62.6109	-2.12464	0.526508	-4.03534	5.45228e-05	0.000328778
PITA_000045419	MA_1194g0010	AT1G29660		GDSL-motif esterase/acyltransferase/lipase. Enzyme group with broad substrate specificity that may catalyze acyltransfer or hydrolase reactions with lipid and non-lipid substrates.	15.1114	-3.43233	0.926258	-3.70559	0.000210902	0.00112586
PITA_000028414	MA_10433789g0010	AT1G29880	CELLULOSE SYNTHASE LIKE C12 (CLSC12)	glycyl-tRNA synthetase / glycine-tRNA ligase;(source:Araport11)	2376.43	-0.947127	0.153975	-6.15117	7.69131e-10	9.53867e-09
PITA_000079748	MA_10305029g0020	AT1G29900	CARBAMOYL PHOSPHATE SYNTHETASE B (CARB);VENOSA 3 (VEN3);CELLULOSE SYNTHASE LIKE B6 (CLSB6)	Encodes carbamoyl phosphate synthetase (CPS) large subunit (CARB), also named as VEN3. Heterologous expression of the Arabidopsis VEN3 and VEN6 genes in a CPS-deficient Escherichia coli strain fully restored bacterial growth in minimal medium, demonstrating the enzymatic activity of the VEN3 and VEN6 proteins.	1949.84	-1.15222	0.143049	-8.05473	7.96538e-16	1.68413e-14
PITA_000083750	MA_179062g0010	AT1G30090		Galactose oxidase/kelch repeat superfamily protein;(source:Araport11)	71.877	-1.18715	0.380022	-3.12389	0.00178475	0.00752954
PITA_000062183	MA_16054g0010	AT1G30380	PHOTOSYSTEM I SUBUNIT K (PSAK)	Encodes subunit K of photosystem I reaction center. The mRNA is cell-to-cell mobile.	23489.8	-2.08726	0.220757	-9.45501	3.22989e-21	1.00194e-19
PITA_000046222	MA_10430653g0010	AT1G30440		Phototropic-responsive NPH3 family protein;(source:Araport11)	379.724	-1.99068	0.270579	-7.3571	1.8795e-13	3.26674e-12
PITA_000052141	MA_10435561g0010	AT1G30510	ROOT FNR 2 (RFNR2);ROOT FNR 2 (ATRFNR2)	Encodes a root-type ferredoxin:NADP(H) oxidoreductase.	1468.46	-1.00248	0.158554	-6.32262	2.57172e-10	3.34933e-09
PITA_000008198	MA_28209g0010	AT1G30620	HIGH SUGAR RESPONSE8 (HSR8);UDP-D-XYLOSE 4-EPIMERASE 1 (UXE1);MURUS 4 (MUR4)	encodes a type-II membrane protein that catalyzes 4-epimerization of UDP-D-Xylose to UDP-L-Arabinose in vitro, the nucleotide sugar used by glycosyltransferases in the arabinosylation of cell wall polysaccharides and wall-resident proteoglycans.	472.993	-0.806454	0.186035	-4.33495	1.45796e-05	9.78237e-05
PITA_000025707	MA_5599076g0010	AT1G31170	SULFIREDOXIN (SRX)	encodes a cysteine-sulfinic acid reductase (sulfiredoxin - EC 1.8.98.2) capable of reducing overoxidized plastidic 2-Cys-Prx involved in peroxide detoxification and response to oxidative stress	470.955	-0.772865	0.207779	-3.71965	0.000199503	0.00107032
PITA_000002493	MA_20425g0010	AT1G31420	FEI 1 (FEI1)	Encodes a plasma membrane localized leucine-rich repeat receptor kinase that is involved in cell wall elongation. Loss of function mutations of FEI1 and FEI2 exhibit defects in root and hypocotyl cell elongation. Double mutants are defective in cell wall biosynthesis and have thick hypocotyls, and short, thick roots.	6957.18	-0.95801	0.154062	-6.21833	5.02464e-10	6.35827e-09
PITA_000038470	MA_210555g0010	AT1G32060	PHOSPHORIBULOKINASE (PRK)	phosphoribulokinase;(source:Araport11)	29566.6	-3.52817	0.147465	-23.9255	1.66148e-126	2.1819e-123
PITA_000078883	MA_10432947g0010	AT1G32100	PSEUDO-RESPONSE REGULATOR 1 (PRR1);PINORESINOL REDUCTASE 1 (PRR1); (ATPRR1)	Encodes a pinoresinol reductase involved in lignan biosynthesis. Expressed strongly in roots and less strongly in stems. Shows specificity for pinoresinol and not lariciresinol.	185.969	-3.02753	0.302812	-9.99806	1.55409e-23	5.58291e-22
PITA_000004207	MA_20265g0010	AT1G32470		Single hybrid motif superfamily protein;(source:Araport11)	13870.1	-3.1899	0.165446	-19.2806	7.82307e-83	2.76003e-80
PITA_000002065	MA_10429460g0010	AT1G32900	GRANULE BOUND STARCH SYNTHASE 1 (GBSS1)	UDP-Glycosyltransferase superfamily protein;(source:Araport11)	2612.32	-1.76772	0.196813	-8.98175	2.66485e-19	7.30762e-18
PITA_000044056	MA_26087g0010	AT1G32990	PLASTID RIBOSOMAL PROTEIN L11 (PRPL11)	mutant has Decreased effective quantum yield of photosystem II; Pale green plants; Reduced growth rate; Plastid Ribosomal Protein L11 The mRNA is cell-to-cell mobile.	763.614	-3.40936	0.252462	-13.5045	1.47189e-41	1.21348e-39
PITA_000076699	MA_93106g0010	AT1G33290		P-loop containing nucleoside triphosphate hydrolases superfamily protein;(source:Araport11)	84.1968	-3.45723	0.415569	-8.31928	8.8498e-17	2.00567e-15
PITA_000079944	MA_10433674g0010	AT1G34430	EMBRYO DEFECTIVE 3003 (EMB3003)	2-oxoacid dehydrogenases acyltransferase family protein;(source:Araport11)	1250.24	-0.899431	0.222514	-4.04213	5.29671e-05	0.000320378
PITA_000019521	MA_10429530g0010	AT1G35340		ATP-dependent protease La (LON) domain protein;(source:Araport11)	261.099	-2.85125	0.301374	-9.46083	3.05518e-21	9.51492e-20
PITA_000005493	MA_10427595g0010	AT1G35420		alpha/beta-Hydrolases superfamily protein;(source:Araport11)	48.0236	-2.7511	0.476102	-5.77839	7.5419e-09	8.38155e-08
PITA_000013949	MA_6354g0010	AT1G36240		Ribosomal protein L7Ae/L30e/S12e/Gadd45 family protein;(source:Araport11)	1025.95	-0.749775	0.223096	-3.36076	0.000777272	0.00363034
PITA_000015880	MA_10428694g0010	AT1G36370	MORE SULPHUR ACCUMULATION1 (MSA1);SERINE HYDROXYMETHYLTRANSFERASE 7 (SHM7)	Encodes a nuclear localised protein MSA1 (MORE SULPHUR ACCUMULATION1). Epigenetically regulates sulphur homeostasis. Has sequence similarity to SHM (serine hydroxymethyltransferase) but lacks SHM activity in vitro.	4493.59	-3.62589	0.17784	-20.3885	2.11506e-92	1.04158e-89
PITA_000064482	MA_10380801g0010	AT1G36730		Translation initiation factor IF2/IF5;(source:Araport11)	112.181	-1.54543	0.346501	-4.4601	8.19224e-06	5.73772e-05
PITA_000039485	MA_161458g0010	AT1G42970	GLYCERALDEHYDE-3-PHOSPHATE DEHYDROGENASE B SUBUNIT (GAPB)	Encodes chloroplast localized glyceraldehyde-3-phosphate dehydrogenase that can use both NADH and NADPH to reduce 1,3-diphosphate glycerate. It forms A2B2 heterotetramers with GapA forms of the GADPH enzyme. These complexes are active in the light under reducing conditions, but show reduced NADPH-dependent activity in response to oxidized thioredoxins and increased NAD(H)/NADP(H) ratios due to th…	22044.6	-4.35843	0.170527	-25.5586	4.40981e-144	8.68659e-141
PITA_000004768	MA_104409g0010	AT1G43670	FRUCTOSE INSENSITIVE 1 (FINS1); (CYFBP);FRUCTOSE-1,6-BISPHOSPHATASE (FBP);ARABIDOPSIS THALIANA CYTOSOLIC FRUCTOSE-1,6-BISPHOSPHATASE (AtcFBP)	Encodes a fructose-1,6-bisphosphatase. This enzyme, in addition to catalyzing the formation of fructose-6-phosphate for sucrose biosynthesis, appears to play a role in fructose-mediated signaling that is independent of its enzymatic activity. atcfbp-1/fins1 mutants have reduced photosynthetic rates, elevated levels of starch and reduced levels of sucrose during the day. Although the protein is ex…	6365.17	-2.94718	0.304096	-9.6916	3.27356e-22	1.08987e-20
PITA_000010677	MA_103138g0010	AT1G44110	CYCLIN A1;1 (CYCA1;1)	Cyclin A1;(source:Araport11)	88.6308	-1.46632	0.364675	-4.02091	5.79742e-05	0.000348081
PITA_000026574	MA_575444g0010	AT1G44575	PHOTOSYSTEM II SUBUNIT S (PSBS); (CP22);NONPHOTOCHEMICAL QUENCHING 4 (NPQ4)	Encoding PSII-S (CP22), a ubiquitous pigment-binding protein associated with photosystem II (PSII) of higher plants. Involved in nonphotochemical quenching rather than in photosynthesis. Mutant has a normal violaxanthin cycle but has a limited capacity of quenching singlet excited chlorophylls and is tolerant to lipid peroxidation.	9357.8	-4.7925	0.337263	-14.21	7.94237e-46	7.75793e-44
PITA_000029745	MA_96547g0010	AT1G44800	USUALLY MULTIPLE ACIDS MOVE IN AND OUT TRANSPORTERS 18 (UMAMIT18);SILIQUES ARE RED 1 (SIAR1)	Encodes Siliques Are Red 1 (SIAR1). Functions as a bidirectional amino acid transporter that is crucial for the amino acid homeostasis of siliques. Member of nodulin MtN21-like transporter family.	28.8472	-2.37753	0.686569	-3.46292	0.000534346	0.00260249
PITA_000042515	MA_10435782g0010	AT1G47260	(APFI);GAMMA CARBONIC ANHYDRASE 2 (GAMMA CA2)	Encodes mitochondrial gamma carbonic anhydrase. Component of the NADH dehydrogenase complex.	1084.83	-1.01057	0.161685	-6.25022	4.09872e-10	5.23988e-09
PITA_000015167	MA_141g0010	AT1G47670		Transmembrane amino acid transporter family protein;(source:Araport11)	217.265	-2.59219	0.330359	-7.84657	4.27566e-15	8.6162e-14
PITA_000059264	MA_10431766g0010	AT1G47740		PPPDE putative thiol peptidase family protein;(source:Araport11)	601.201	-1.92919	0.245574	-7.85585	3.97075e-15	8.01543e-14
PITA_000058518	MA_101764g0010	AT1G48100	POLYGALACTURONASE INVOLVED IN EXPANSION3 (PGX3)	Pectin lyase-like superfamily protein;(source:Araport11)	119.379	-1.7972	0.300176	-5.98716	2.13532e-09	2.525e-08
PITA_000054576	MA_92424g0010	AT1G48130	1-CYSTEINE PEROXIREDOXIN 1 (PER1);1-CYSTEINE PEROXIREDOXIN 1 (ATPER1)	encodes a protein similar to the 1-cysteine (1-Cys) peroxiredoxin family of antioxidants. Expression is limited to seed (aleurone and embryo) and is not induced by ABA or drought.	1771.26	-2.9363	0.20247	-14.5024	1.16921e-47	1.22835e-45
PITA_000080057	MA_585559g0010	AT1G48300	DIACYLGLYCEROL ACYLTRANSFERASE 3 (DGAT3)	Cytosolic iron-sulfur protein with a [2Fe-2S] cluster which synthesizes triacylglycerol (DGAT activity).	722.518	-2.46208	0.223286	-11.0265	2.84612e-28	1.32174e-26
PITA_000018047	MA_9349051g0010	AT1G48420	(ATDCD);D-CYSTEINE DESULFHYDRASE (D-CDES);A. THALIANA 1-AMINOCYCLOPROPANE-1-CARBOXYLIC ACID DEAMINASE 1 (ATACD1);1-AMINOCYCLOPROPANE-1-CARBOXYLIC ACID DEAMINASE 1 (ACD1);D-CYSTEINE DESULFHYDRASE (DCD)	Encodes an enzyme that decomposes D-cysteine into pyruvate, H2S, and NH3. Only D-cysteine but not L-cysteine was converted by D-CDes to pyruvate, H2S, and NH3. There is conflicting evidence on its 1-aminocyclopropane-1-carboxylate deaminase activity. Involved in regulating ethylene levels.	294.343	-0.692623	0.210478	-3.29071	0.000999334	0.00451151
PITA_000056002	MA_889802g0010	AT1G48520	GLU-ADT SUBUNIT B (GATB)	Encodes Glu-tRNA(Gln) amidotransferase subunit B (from Genbank record AF239836).	195.432	-2.587	0.276215	-9.36589	7.54115e-21	2.28829e-19
PITA_000046290	MA_10429875g0010	AT1G48900		Signal recognition particle, SRP54 subunit protein;(source:Araport11)	28.5634	-1.98453	0.54115	-3.66724	0.000245182	0.00129078
PITA_000048254	MA_178794g0010	AT1G49620	KIP-RELATED PROTEIN 7 (KRP7); (ATKRP7); (ICK5); (ICN6)	Kip-related protein (KRP) gene, encodes CDK (cyclin-dependent kinase) inhibitor (CKI), negative regulator of cell division. A member of seven KRP genes found in Arabidopsis thaliana. Differential expression patterns for distinct KRPs were revealed by in situ hybridization. Binds to D type cyclins and may inhibit cell cycle.	1366.96	-1.30177	0.190669	-6.82741	8.64607e-12	1.30508e-10
PITA_000047751	MA_8898851g0010	AT1G49970	CLP PROTEASE PROTEOLYTIC SUBUNIT 1 (CLPR1);SUPPRESSOR OF VARIEGATION 2 (SVR2);NUCLEAR CLPP 5 (NCLPP5)	Encodes a ClpP-related sequence. Though similar to ClpP proteins, this does not contains the highly conserved catalytic triad of Ser-type proteases (Ser-His-Asp). The name reflects nomenclature described in Adam et. al (2001).	1322.24	-0.732366	0.166216	-4.4061	1.05247e-05	7.26798e-05
PITA_000015521	MA_10432910g0010	AT1G50170	SIROHYDROCHLORIN FERROCHELATASE B (ATSIRB);SIROHYDROCHLORIN FERROCHELATASE B (SIRB)	encodes sirohydrochlorin ferrochelatase catalyzing the last step of the siroheme biosynthesis	206.175	-1.91924	0.282955	-6.78283	1.17841e-11	1.75522e-10
PITA_000031517	MA_10300g0030	AT1G50260	(NTMC2TYPE5.1);N-TERMINAL-TRANSMEMBRANE-C2 DOMAIN TYPE 5.1 (NTMC2T5.1)	N-terminal-transmembrane-C2 domain type 5.1;(source:Araport11)	582.227	-1.36689	0.250644	-5.45349	4.93914e-08	5.0022e-07
PITA_000064414	MA_10433314g0010	AT1G50320	THIOREDOXIN X (ATHX);THIOREDOXIN X (ATX);THIOREDOXIN X (THX)	encodes a prokaryotic thioredoxin	1867.07	-1.56994	0.165098	-9.50912	1.92276e-21	6.07622e-20
PITA_000060045	MA_6571812g0010	AT1G50940	ELECTRON TRANSFER FLAVOPROTEIN ALPHA (ETFALPHA)	Encodes the electron transfer flavoprotein ETF alpha, a putative subunit of the mitochondrial electron transfer flavoprotein complex (ETF beta is At5g43430.1) in Arabidopsis. Mutations of the ETF beta gene results in accelerated senescence and early death compared to wild-type during extended darkness.	460.675	-0.93228	0.228447	-4.08095	4.48518e-05	0.000275749
PITA_000021871	MA_10436627g0010	AT1G51310		tRNA (5-methylaminomethyl-2-thiouridylate)-methyltransferase;(source:Araport11)	124.834	-1.48851	0.342539	-4.34553	1.38939e-05	9.35678e-05
PITA_000016877	MA_65259g0010	AT1G52230	PHOTOSYSTEM I SUBUNIT H2 (PSAH2); (PSI-H);PHOTOSYSTEM I SUBUNIT H-2 (PSAH-2)	Phosphorylation of this protein is dependent on calcium. The mRNA is cell-to-cell mobile.	15601	-2.63666	0.748383	-3.52315	0.000426457	0.00213596
PITA_000078328	MA_10199247g0010	AT1G52240	(ATROPGEF11);PHYTOCHROME INTERACTING ROPGEF 1 (PIRF1);ROP (RHO OF PLANTS) GUANINE NUCLEOTIDE EXCHANGE FACTOR 11 (ROPGEF11)	Encodes a member of KPP-like gene family, homolog of KPP (kinase partner protein) gene in tomato. Also a member of the RopGEF (guanine nucleotide exchange factor) family, containing the novel PRONE domain (plant-specific Rop nucleotide exchanger), which is exclusively active towards members of the Rop subfamily .	747.502	-3.13229	0.300684	-10.4172	2.06934e-25	8.34727e-24
PITA_000033675	MA_10433067g0010	AT1G53280	DJ-1 HOMOLOG B (DJ1B); (DJ-1B);DJ-1 HOMOLOG B (AtDJ1B)	Encodes a homolog of animal DJ-1 superfamily protein. In the A. thaliana genome, three genes encoding close homologs of human DJ-1 were identified AT3G14990 (DJ1A), AT1G53280 (DJ1B) and AT4G34020 (DJ1C). Among the three homologs, DJ1C is essential for chloroplast development and viability. It exhibits glyoxalase activity towards glyoxal and methylglyoxal.	188.33	-2.45866	0.270768	-9.08034	1.0824e-19	3.03507e-18
PITA_000019110	MA_10437223g0020	AT1G53520	FATTY-ACID-BINDING PROTEIN 3 (FAP3); (ATFAP3)	Encodes a plastid stroma localized fatty acid binding protein involved in fatty acid metabolism.	280.552	-1.00264	0.318173	-3.15125	0.00162574	0.00694043
PITA_000066404	MA_10433652g0010	AT1G53670	(ATMSRB1);METHIONINE SULFOXIDE REDUCTASE B 1 (MSRB1)	methionine sulfoxide reductase B 1;(source:Araport11)	830.696	-0.793659	0.180405	-4.39931	1.08597e-05	7.47851e-05
PITA_000028097	MA_10428715g0010	AT1G53750	REGULATORY PARTICLE TRIPLE-A 1A (RPT1A)	26S proteasome AAA-ATPase subunit RPT1a (RPT1a) mRNA,	3002.22	-0.646707	0.160392	-4.03205	5.52932e-05	0.000333084
PITA_000003331	MA_84680g0010	AT1G53830	PECTIN METHYLESTERASE 2 (ATPME2);PECTIN METHYLESTERASE 2 (PME2)	encodes a pectin methylesterase	660.259	-3.32146	0.290872	-11.419	3.3621e-30	1.71279e-28
PITA_000063672	MA_10432911g0010	AT1G54520	FLUCTUATING-LIGHT- ACCLIMATION PROTEIN1 (FLAP1)	FLAP1 is a chloroplast membrane protein of unknown function. When grown in variable light mutants have reduced chloroplast number and size. NPQ is increased relative to wild type under low light.	51.7574	-3.44507	0.534515	-6.44523	1.15422e-10	1.57073e-09
PITA_000011986	MA_10433478g0010	AT1G54570	PHYTYL ESTER SYNTHASE 1 (PES1)	Encodes a protein with phytyl ester synthesis and diacylglycerol acyltransferase activities that is involved in the deposition of free phytol and free fatty acids in the form of phytyl esters in chloroplasts, a process involved in maintaining the integrity of the photosynthetic membrane during abiotic stress and senescence.	119.808	-1.39984	0.305364	-4.58416	4.55808e-06	3.34089e-05
PITA_000008893	MA_94328g0020	AT1G54690	HISTONE H2A 3 (HTA3);GAMMA HISTONE VARIANT H2AX (GAMMA-H2AX);GAMMA H2AX (G-H2AX); (H2AXb)	Encodes HTA3, a histone H2A protein. H2AX is a meiosis-specific isoform of histone H2A. Upon DSB formation, rapid accumulation of phosphorylated H2AX (&#947;-H2AX) occurs around the break site. _x0001_H2AX foci accumulate in early G2. Immunolocalization studies in spread preparations of wild-type meiocytes at G2/early leptotene revealed the accumulation of numerous rather diffuse &#947;-H2AX foci…	864.245	-1.31734	0.302455	-4.35548	1.32777e-05	8.97509e-05
PITA_000021038	MA_10433010g0010	AT1G54780	(ATTLP18.3);THYLAKOID LUMEN PROTEIN 18.3 (TLP18.3)	Encodes a thylakoid lumen protein regulating photosystem II repair cycle. Has acid phosphatase activity. The mRNA is cell-to-cell mobile.	6833.87	-3.17613	0.180422	-17.6039	2.29996e-69	5.38282e-67
PITA_000026739	MA_10430520g0010	AT1G55140	(RNC3)	Encodes one of two chloroplast Mini-RNase III-like enzymes in Arabidopsis. Double mutants display imprecise maturation of 23S rRNA and other rRNAs.	290.901	-0.771372	0.20935	-3.6846	0.00022906	0.00121429
PITA_000005943	MA_10429113g0010	AT1G55620	CHLORIDE CHANNEL F (CLC-F); (ATCLC-F)	Encodes a chloride channel protein that has been localized to the chloroplast and golgi apparatus. Complements yeast gef1 mutant and therefor may function to acidify the golgi lumen.	177.319	-3.17815	0.43301	-7.33966	2.14134e-13	3.68659e-12
PITA_000034624	MA_10434042g0010	AT1G55910	ZINC TRANSPORTER 11 PRECURSOR (ZIP11)	member of Putative zinc transporter ZIP2 - like family	104.307	-1.92307	0.437705	-4.39353	1.11525e-05	7.67011e-05
PITA_000028428	MA_17186g0010	AT1G55915	WSS1/SPRTN TYPE REPAIR PROTEASE A (WSS1A)	zinc ion binding protein;(source:Araport11)	275.903	-0.801825	0.221638	-3.61773	0.000297202	0.00153826
PITA_000063628	MA_10110965g0010	AT1G55940	CYTOCHROME P450, FAMILY 708, SUBFAMILY A, POLYPEPTIDE 1 (CYP708A1)	cytochrome P450 family protein;(source:Araport11)	101.38	-3.15035	0.382095	-8.24494	1.65245e-16	3.68496e-15
PITA_000043586	MA_33970g0010	AT1G56170	(HAP5B);"NUCLEAR FACTOR Y, SUBUNIT C2" (NF-YC2); (ATHAP5B)	Encodes a protein with similarity to a subunit of the CCAAT promoter motif binding complex of yeast.One of two members of this class (HAP5B) and expressed in vegetative and reproductive tissues	2754.35	-0.589182	0.152728	-3.85772	0.000114448	0.000648602
PITA_000082678	MA_110169g0010	AT1G56300		Chaperone DnaJ-domain superfamily protein;(source:Araport11)	50.8989	-2.62473	0.47225	-5.55792	2.73005e-08	2.84536e-07
PITA_000029101	MA_10427685g0010	AT1G56560	ALKALINE/NEUTRAL INVERTASE A (A/N-InvA)	A/N-InvA is a neutral invertase that breaks sucrose down into fructose and glucose. It is member of the larger family of alkaline/neutral invertases (GH100). GFP-tagged A/N-InvA localizes to the mitochondria. atinva mutants have reduced root growth, reduced invertase activity, and increased expression of antioxidant genes under basal conditions. The levels of A/N-InvA transcripts rise in response…	585.648	-0.86428	0.263248	-3.28314	0.00102658	0.00462126
PITA_000017016	MA_754523g0010	AT1G57610	MITOCHONDRIAL CALCIUM UPTAKE2 (MCU2)	calcium uniporter (DUF607);(source:Araport11)	272.104	-1.15005	0.255861	-4.49484	6.96215e-06	4.95398e-05
PITA_000058343	MA_45916g0010	AT1G57720		Translation elongation factor EF1B, gamma chain;(source:Araport11)	2547.29	-0.986972	0.165379	-5.96796	2.40243e-09	2.8239e-08
PITA_000053360	MA_476611g0010	AT1G58370	ARABIDOPSIS THALIANA XYLANASE 1 (ATXYN1); (RXF12)	Encodes a protein with xylanase activity.	94.7076	-1.87786	0.397425	-4.72508	2.3003e-06	1.77462e-05
PITA_000093477	MA_185349g0010	AT1G60000		RNA-binding (RRM/RBD/RNP motifs) family protein;(source:Araport11)	353.19	-1.59171	0.274299	-5.80284	6.51995e-09	7.32155e-08
PITA_000034752	MA_19057g0010	AT1G60390	POLYGALACTURONASE 1 (PG1)	polygalacturonase 1;(source:Araport11)	382.882	-1.08568	0.334801	-3.24275	0.00118381	0.00525502
PITA_000017725	MA_10431097g0010	AT1G60500	DYNAMIN RELATED PROTEIN 4C (DRP4C)	Dynamin related protein 4C;(source:Araport11)	333.725	-0.894342	0.265351	-3.37041	0.000750575	0.00352236
PITA_000012805	MA_40561g0010	AT1G60710	(ATB2)	Encodes ATB2.	247.949	-2.37711	0.27773	-8.55909	1.13761e-17	2.76939e-16
PITA_000043100	MA_459495g0010	AT1G60790	TRICHOME BIREFRINGENCE-LIKE 2 (TBL2)	Encodes a member of the TBL (TRICHOME BIREFRINGENCE-LIKE) gene family containing a plant-specific DUF231 (domain of unknown function) domain. TBL gene family has 46 members, two of which (TBR/AT5G06700 and TBL3/AT5G01360) have been shown to be involved in the synthesis and deposition of secondary wall cellulose, presumably by influencing the esterification state of pectic polymers. A nomenclature…	1242.43	-1.13383	0.230853	-4.91147	9.03938e-07	7.45544e-06
PITA_000007588	MA_815900g0010	AT1G61520	PHOTOSYSTEM I LIGHT HARVESTING COMPLEX GENE 3 (LHCA3)	PSI type III chlorophyll a/b-binding protein (Lhca3*1) The mRNA is cell-to-cell mobile.	52272	-3.41844	0.174584	-19.5804	2.27045e-85	8.79817e-83
PITA_000024180	MA_82470g0010	AT1G62390	PHOX2 (Phox2);CLUMPED CHLOROPLASTS 1 (CLMP1)	Encodes one of the 36 carboxylate clamp (CC)-tetratricopeptide repeat (TPR) proteins (Prasad 2010, Pubmed ID: 20856808) with potential to interact with Hsp90/Hsp70 as co-chaperones.	1225.25	-1.37622	0.202305	-6.80268	1.0269e-11	1.54255e-10
PITA_000005330	MA_112687g0010	AT1G62670	(RPF2);RNA PROCESSING FACTOR 2 (RPF2)	Encodes a pentatricopeptide repeat protein required for 5' end processing of nad9 and cox3 mRNAs in mitochondria.	126.619	-1.18806	0.316325	-3.7558	0.000172787	0.000944135
PITA_000041760	MA_14958g0010	AT1G62850		Class I peptide chain release factor;(source:Araport11)	113.753	-2.03561	0.404574	-5.0315	4.86657e-07	4.22461e-06
PITA_000000653	MA_8946476g0010	AT1G62940	ACYL-COA SYNTHETASE 5 (ACOS5)	encodes an acyl-CoA synthetase, has in vitro activity towards medium- to long-chain fatty acids and their hydroxylated derivatives. Expressed in the tapetum. Involved in pollen wall exine formation. Null mutants were devoid of pollen grains at anther maturity and were completely male sterile.	89.1092	-1.73216	0.493617	-3.50911	0.000449602	0.00223882
PITA_000041561	MA_961480g0010	AT1G63680	(ATMURE);ALBINO OR PALE-GREEN 13 (APG13); (MURE);PIGMENT DEFECTIVE EMBRYO 316 (PDE316)	Encodes AtMurE, a homolog of the bacterial MurE that catalyze the ATP-dependent formation of UDP-N-acetylmuramic acid-tripeptide in bacterial peptidoglycan biosynthesis. Localized to plastids. AtMurE is involved in chloroplast biogenesis.	225.046	-1.57545	0.249395	-6.3171	2.66514e-10	3.45766e-09
PITA_000070150	MA_60257g0010	AT1G63970	ISOPRENOID F (ISPF);2C-METHYL-D-ERYTHRITOL 2,4-CYCLODIPHOSPHATE SYNTHASE (MECPS)	Encodes a protein with 2C-methyl-D-erythritol 2,4-cyclodiphosphate synthase activity. The protein's activity was confirmed by heterologous expression of phenotypic complementation of the E. coli ispF mutant. Plants defective in this gene display an albino lethal phenotype.Homolog of E. coli IspF	1287.1	-1.2719	0.15694	-8.1044	5.30055e-16	1.13286e-14
PITA_000031694	MA_10429326g0010	AT1G64510	PLASTID RIBOSOMAL PROTEIN OF THE 30S SUBUNIT 6 (PRPS6)	Translation elongation factor EF1B/ribosomal protein S6 family protein;(source:Araport11)	1991.43	-2.32361	0.157231	-14.7783	2.02163e-49	2.40137e-47
PITA_000001175	MA_931234g0010	AT1G64810	ACCUMULATION OF PHOTOSYSTEM ONE 1 (APO1)	Encodes a chloroplast localized RNA binding protein that is involved in group II intron splicing. Splicing defects can account for the loss of photosynthetic complexes in apo1 mutants.	878.494	-1.00898	0.174007	-5.79852	6.69026e-09	7.49144e-08
PITA_000000937	MA_955371g0010	AT1G64880		Ribosomal protein S5 family protein;(source:Araport11)	300.761	-1.77627	0.245604	-7.23225	4.7507e-13	8.00977e-12
PITA_000067719	MA_53835g0010	AT1G64970	GAMMA-TOCOPHEROL METHYLTRANSFERASE (G-TMT); (TMT1);VITAMIN E DEFICIENT 4 (VTE4)	gamma-tocopherol methyltransferase (g-TMT) mRNA, nuclear; mutant has Deficient in alpha and beta tocopherol; Accumulates gamma tocopherol in leaves	1628.79	-1.67448	0.1747	-9.58487	9.25741e-22	3.00586e-20
PITA_000016722	MA_109119g0010	AT1G65060	4-COUMARATE:COA LIGASE 3 (4CL3)	encodes an isoform of 4-coumarate:CoA ligase (4CL), which is involved in the last step of the general phenylpropanoid pathway. mRNA levels are not induced in response to wounding or to fungal infection by P. parasitica. mRNA is expressed in flowers, to a lesser degree in mature leaves and siliques and marginally in seedling roots and bolting stems of mature plants. The catalytic efficiency was in…	1459.94	-1.5097	0.205324	-7.35274	1.94185e-13	3.36769e-12
PITA_000061810	MA_263724g0010	AT1G65070		DNA mismatch repair protein MutS, type 2;(source:Araport11)	76.1439	-2.02549	0.365751	-5.5379	3.06123e-08	3.18212e-07
PITA_000004733	MA_27625g0020	AT1G65470	FASCIATA 1 (FAS1);FUGU 2 (FUGU2);NUCLEOSOME/CHROMATIN ASSEMBLY FACTOR GROUP B (NFB2)	Chromatin Assembly Factor-1 (CAF-1) p150 subunit. Mutants have reduced heterochromatin content. In Arabidopsis, the three CAF-1 subunits are encoded by FAS1, FAS2 and, most likely, MSI1, respectively. Mutations in FAS1 or FAS2 lead to increased frequency of homologous recombination and T-DNA integration in Arabidopsis.	94.0788	-1.54598	0.436049	-3.54544	0.000391966	0.00197765
PITA_000032901	MA_62361g0010	AT1G66230	MYB DOMAIN PROTEIN 20 (AtMYB20);MYB DOMAIN PROTEIN 20 (MYB20)	Encodes a putative transcription factor (MYB20).	531.377	-0.829472	0.21388	-3.87821	0.000105228	0.00060096
PITA_000027583	MA_45640g0010	AT1G66240	(ATATX1);HOMOLOG OF ANTI-OXIDANT 1 (ATX1)	homolog of anti-oxidant 1;(source:Araport11)	2759.84	-0.968778	0.164775	-5.8794	4.11763e-09	4.71573e-08
PITA_000010440	MA_952592g0010	AT1G66670	CLP PROTEASE PROTEOLYTIC SUBUNIT 3 (CLPP3); (NCLPP3)	One of several nuclear-encoded ClpPs (caseinolytic protease). Contains a highly conserved catalytic triad of Ser-type proteases (Ser-His-Asp). The name reflects nomenclature described in Adam et. al (2001).	16.1997	-2.56065	0.725854	-3.52778	0.000419065	0.00210226
PITA_000090045	MA_171397g0010	AT1G67110	CYTOCHROME P450, FAMILY 735, SUBFAMILY A, POLYPEPTIDE 2 (CYP735A2)	cytochrome P450, family 735, subfamily A, polypeptide 2;(source:Araport11)	292.257	-7.12963	0.514492	-13.8576	1.14431e-43	1.02072e-41
PITA_000007164	MA_8309g0010	AT1G67320	EMBRYO DEFECTIVE 2813 (EMB2813)	DNA primase, large subunit family;(source:Araport11)	170.076	-0.975266	0.31905	-3.05678	0.0022373	0.00915287
PITA_000065681	MA_10430244g0010	AT1G67440	SMALL RIBOSOMAL SUBUNIT BIOGENESIS GTPASE (RSGA);EMBRYO DEFECTIVE 1688 (emb1688)	Homolog of bacterial rsgA, functions in chloroplast ribosome biogenesis.	284.941	-1.32579	0.253278	-5.2345	1.65433e-07	1.54565e-06
PITA_000042168	MA_29611g0010	AT1G67660		Restriction endonuclease, type II-like superfamily protein;(source:Araport11)	332.264	-1.46089	0.330859	-4.41546	1.00797e-05	6.98313e-05
PITA_000005744	MA_42230g0010	AT1G67900		Phototropic-responsive NPH3 family protein;(source:Araport11)	195.452	-1.08766	0.271556	-4.00529	6.1941e-05	0.000369644
PITA_000024985	MA_19834g0010	AT1G68590	PLASTID-SPECI&#64257;C RIBOSOMAL PROTEIN 3/1 (PSRP3/1)	Ribosomal protein PSRP-3/Ycf65;(source:Araport11)	1409.42	-2.97742	0.180344	-16.5097	3.12408e-61	5.51097e-59
PITA_000021275	MA_22128g0010	AT1G68650		Uncharacterized protein family (UPF0016);(source:Araport11)	281.831	-1.15551	0.26586	-4.34631	1.38444e-05	9.32612e-05
PITA_000023614	MA_10427640g0010	AT1G68660	CASEINOLYTIC PROTEASE S 1 (CLPS1); (ATCLPS1)	ClpS1 is a member of the caseionolytic proteinase S family of N-recognins. It is involved in proteolysis in the chloroplast stroma. An arginine residue (Arg50) controls low-affinity substrate binding.	1050.21	-0.98239	0.210126	-4.67525	2.93596e-06	2.22365e-05
PITA_000011039	MA_19229g0020	AT1G68830	STT7 HOMOLOG STN7 (STN7)	STN7 protein kinase; required for state transitions, phosphorylation of the major antenna complex (LHCII) between PSII and PSI, and light adaptation. STN7 is involved in state transitions.	19.9818	-2.26462	0.665723	-3.40174	0.000669572	0.00318393
PITA_000011652	MA_10431506g0010	AT1G68850		Peroxidase superfamily protein;(source:Araport11)	87.9934	-2.61714	0.379682	-6.89298	5.46356e-12	8.43e-11
PITA_000015100	MA_10425867g0020	AT1G69560	MYB DOMAIN PROTEIN 105 (MYB105);MYB DOMAIN PROTEIN 105 (AtMYB105);LATERAL ORGAN FUSION 2 (LOF2)	Encodes LOF2 (LATERAL ORGAN FUSION2), a MYB-domain transcription factor expressed in organ boundaries. Functions in boundary specification, meristem initiation and maintenance, and organ patterning. Also see LOF1 (At1g26780).	51.7487	-3.1121	0.487742	-6.38063	1.76364e-10	2.34999e-09
PITA_000037825	MA_79012g0010	AT1G70000	(MYBD)	Encodes a MYB-like Domain transcription factor that plays a positive role in anthocyanin accumulation in response to light and cytokinin via repression of MYBL2.MYBD expression increased in response to light or cytokinin, and MYBD enhanced anthocyanin biosynthesis via the repression of MYBL2 encoding for a transcription factor that had a negative effect on this process. In addition, MYBD can bind…	1525.53	-0.807922	0.152769	-5.28854	1.233e-07	1.17855e-06
PITA_000043815	MA_103143g0010	AT1G70520	ALTERED SEED GERMINATION 6 (ASG6);CYSTEINE-RICH RLK (RECEPTOR-LIKE PROTEIN KINASE) 2 (CRK2)	Encodes a cysteine-rich receptor-like protein kinase.	226.781	-2.96666	0.462691	-6.41174	1.43867e-10	1.93553e-09
PITA_000015771	MA_9861293g0010	AT1G70740		Protein kinase superfamily protein;(source:Araport11)	17.0683	-2.66934	0.702558	-3.79946	0.000145011	0.000805396
PITA_000046697	MA_236797g0010	AT1G71210		Pentatricopeptide repeat (PPR) superfamily protein;(source:Araport11)	73.7393	-1.37308	0.375923	-3.65256	0.000259638	0.00135962
PITA_000017631	MA_10430797g0010	AT1G71230	COP9-SIGNALOSOME 5B (CSN5B); (AJH2); (CSN5)	Encodes a subunit of the COP9 complex, similar to JAB1, a specific mammalian coactivator of AP-1 transcription. Involved in protein deneddylation. Double mutants with CSN5A are constitutively photomorphogenic (de-etiolated) and have abnormal auxin responses.	769.499	-0.767758	0.222026	-3.45797	0.00054426	0.00264662
PITA_000050631	MA_96665g0030	AT1G71400	RECEPTOR LIKE PROTEIN 12 (RLP12);RECEPTOR LIKE PROTEIN 12 (AtRLP12)	Encodes a CLAVATA2 (CLV2)-related gene. Complements the clv2 mutant when expressed under the control of the CLV2 promoter. The mRNA is cell-to-cell mobile.	27.6212	-3.36588	0.656821	-5.1245	2.98322e-07	2.69871e-06
PITA_000039984	MA_9287008g0010	AT1G71500	LIGHT-HARVESTING-LIKE 8 (LIL8);PHOTOSYSTEM B PROTEIN 33 (PSB33)	Encodes PSB33, a protein conserved in the plastid lineage. PSB33 is associated with the chloroplast thylakoid membrane and provides stability to Photosystem II. The mRNA is cell-to-cell mobile.	3157.08	-3.3964	0.167382	-20.2913	1.53384e-91	7.25138e-89
PITA_000022177	MA_101657g0010	AT1G71697	CHOLINE KINASE 1 (ATCK1);CHOLINE/ETHANOLAMINE KINASE 1 (CEK1);CHOLINE KINASE 1 (CK1);CHOLINE KINASE (CK)	Encodes choline kinase. mRNA levels are increased in response to wounding. The mRNA is cell-to-cell mobile.	1160.02	-1.00659	0.207688	-4.84664	1.25569e-06	1.00925e-05
PITA_000080189	MA_51020g0020	AT1G71790	(ATCPB);CAPPING PROTEIN B (CPB)	Encodes a heterodimeric actin binding protein composed of an alpha and a beta sumunit. Stabilizes actin filament cytoskeleton by capping.	228.13	-1.31909	0.242013	-5.4505	5.02291e-08	5.08268e-07
PITA_000038050	MA_10426626g0010	AT1G71870	(BIGE1A)	MATE efflux family protein;(source:Araport11)	33.0073	-2.1429	0.636691	-3.36568	0.000763559	0.00357265
PITA_000001365	MA_9506636g0010	AT1G73010	PYROPHOSPHATE-SPECIFIC PHOSPHATASE1 (AtPPsPase1);PHOSPHATE STARVATION-INDUCED GENE 2 (PS2);PHOSPHATE STARVATION-INDUCED GENE 2 (ATPS2);PYROPHOSPHATE-SPECIFIC PHOSPHATASE1 (PPsPase1)	Encodes PPsPase1, a pyrophosphate-specific phosphatase catalyzing the specific cleavage of pyrophosphate (Km 38.8 uM) with an alkaline catalytic pH optimum. Expression is upregulated in the shoot of cax1/cax3 mutant.	29.461	-2.27792	0.580929	-3.92117	8.81189e-05	0.000510278
PITA_000084899	MA_46380g0010	AT1G73050		Glucose-methanol-choline (GMC) oxidoreductase family protein;(source:Araport11)	11716.3	-0.82226	0.209713	-3.92088	8.82271e-05	0.000510779
PITA_000027632	MA_46522g0010	AT1G73340	ABIETANE DITERPENE OXIDASE 1 (ADTO1)	ADTO1 is required for the activation of systemic acquired resistance.	15.9035	-4.83648	0.930811	-5.19599	2.03638e-07	1.88695e-06
PITA_000079306	MA_646875g0010	AT1G73650		3-oxo-5-alpha-steroid 4-dehydrogenase (DUF1295);(source:Araport11)	1015.34	-1.25716	0.225428	-5.57675	2.45053e-08	2.5699e-07
PITA_000024316	MA_57964g0010	AT1G73880	UDP-GLUCOSYL TRANSFERASE 89B1 (UGT89B1)	UDP-glucosyl transferase 89B1;(source:Araport11)	271.624	-1.50529	0.251593	-5.98301	2.19046e-09	2.58761e-08
PITA_000025836	MA_10436771g0010	AT1G74030	ENOLASE 1 (ENO1)	Encodes the plastid-localized phosphoenolpyruvate enolase. Mutant plants have abnormal trichomes.	1031.3	-0.818045	0.166004	-4.92787	8.3133e-07	6.8975e-06
PITA_000043630	MA_79041g0010	AT1G74270		Ribosomal protein L35Ae family protein;(source:Araport11)	1078.76	-0.816388	0.213664	-3.82089	0.000132969	0.000742932
PITA_000025770	MA_948664g0010	AT1G74460		GDSL-motif esterase/acyltransferase/lipase. Enzyme group with broad substrate specificity that may catalyze acyltransfer or hydrolase reactions with lipid and non-lipid substrates.	90.4706	-2.51082	0.483081	-5.19751	2.01973e-07	1.87225e-06
PITA_000026064	MA_1548g0010	AT1G74690	IQ-DOMAIN 31 (IQD31)	Encodes a microtubule-associated protein.	4556.12	-1.03679	0.1899	-5.45964	4.77101e-08	4.84866e-07
PITA_000025634	MA_18349g0020	AT1G74970	(TWN3);RIBOSOMAL PROTEIN S9 (RPS9)	ribosomal protein S9, nuclear encoded component of the chloroplast ribosome	1602.86	-2.79026	0.245696	-11.3566	6.88023e-30	3.44565e-28
PITA_000083714	MA_169803g0010	AT1G75280		isoflavone reductase, putative, identical to SP:P52577 Isoflavone reductase homolog P3 (EC 1.3.1.-) {Arabidopsis thaliana}; contains Pfam profile PF02716: isoflavone reductase. Involved in response to oxidative stress. The mRNA is cell-to-cell mobile.	21.8664	-5.23402	0.909423	-5.75532	8.64767e-09	9.53422e-08
PITA_000053682	MA_176417g0010	AT1G75290		encodes a protein whose sequence is similar to an isoflavone reductase	3617.65	-4.1448	0.253339	-16.3607	3.6488e-60	6.20505e-58
PITA_000088610	MA_10430444g0010	AT1G75350	EMBRYO DEFECTIVE 2184 (emb2184)	Ribosomal protein L31;(source:Araport11)	4454.18	-2.15874	0.14789	-14.597	2.93662e-48	3.24373e-46
PITA_000012501	MA_812690g0010	AT1G75620		glyoxal oxidase-related protein;(source:Araport11)	1283.11	-3.33812	0.684183	-4.87898	1.06637e-06	8.68005e-06
PITA_000046577	MA_122077g0010	AT1G75690	LOW QUANTUM YIELD OF PHOTOSYSTEM II 1 (LQY1)	DnaJ/Hsp40 cysteine-rich domain superfamily protein;(source:Araport11)	1149.6	-2.99602	0.181439	-16.5125	2.98245e-61	5.30069e-59
PITA_000001678	MA_10431297g0020	AT1G76140		Prolyl oligopeptidase family protein;(source:Araport11)	507.663	-0.806639	0.214709	-3.75689	0.000172035	0.000940683
PITA_000006141	MA_10435703g0010	AT1G76570	(ATLHCB7);LIGHT-HARVESTING COMPLEX B7 (LHCB7)	Chlorophyll A-B binding family protein;(source:Araport11)	175.345	-1.84072	0.315108	-5.84156	5.17143e-09	5.88552e-08
PITA_000072503	MA_592495g0010	AT1G76690	12-OXOPHYTODIENOATE REDUCTASE 2 (OPR2);ARABIDOPSIS 12-OXOPHYTODIENOATE REDUCTASE 2 (ATOPR2)	Encodes one of the closely related 12-oxophytodienoic acid reductases. This enzyme is not expected to participate in jasmonic acid biosynthesis because during in vitro assays, it shows very little activity with the naturally occurring OPDA isomer. Shows activity towards 2,4,6-trinitrotoluene. Expressed predominately in root. Predicted to be a cytosolic protein.	344.314	-1.42946	0.272494	-5.24586	1.55557e-07	1.45915e-06
PITA_000006280	MA_25157g0010	AT1G76730	CLUSTERS OF ORTHOLOGOUS GROUP 212 (COG0212)	Encodes a paralog of ATP-dependent folate salvage enzyme 5-formyltetrahydrofolate cycloligase (5-FCL) that is targeted to chloroplasts and to be required for embryo viability and lacks 5-FCL activity.	727.836	-0.846095	0.1919	-4.40904	1.03828e-05	7.17838e-05
PITA_000003834	MA_95933g0010	AT1G77120	(ATADH1);ARABIDOPSIS THALIANA ALCOHOL DEHYDROGENASE (ATADH);ALCOHOL DEHYDROGENASE (ADH);ALCOHOL DEHYDROGENASE 1 (ADH1)	Catalyzes the reduction of acetaldehyde using NADH as reductant. Requires zinc for activity. Dimer. Anaerobic response polypeptide (ANP). Fermentation. The protein undergoes thiolation following treatment with the oxidant tert-butylhydroperoxide. The mRNA is cell-to-cell mobile.	5622.2	-0.770563	0.149687	-5.14783	2.63518e-07	2.40318e-06
PITA_000058387	MA_119996g0010	AT1G77490	THYLAKOIDAL ASCORBATE PEROXIDASE (TAPX)	Encodes a chloroplastic thylakoid ascorbate peroxidase tAPX. Ascorbate peroxidases are enzymes that scavenge hydrogen peroxide in plant cells. Eight types of APX have been described for Arabidopsis: three cytosolic (APX1, APX2, APX6), two chloroplastic types (stromal sAPX, thylakoid tAPX), and three microsomal (APX3, APX4, APX5) isoforms.	1252.15	-1.32917	0.201297	-6.60305	4.02774e-11	5.72162e-10
PITA_000007611	MA_16402g0010	AT1G77760	NITRATE REDUCTASE 1 (NIA1);NITRATE REDUCTASE 1 (NR1); (GNR1)	Encodes the cytosolic minor isoform of nitrate reductase (NR). Involved in the first step of nitrate assimilation, it contributes about 15% of the nitrate reductase activity in shoots. Similar to molybdopterin oxidoreductases at the N-terminus, and to FAD/NAD-binding cytochrome reductases at the C-terminus. Cofactors: FAD, heme iron (cytochrome B-557), and molybdenum-pterin.	143.887	-2.66683	0.310097	-8.59999	7.97208e-18	1.96296e-16
PITA_000078556	MA_26738g0010	AT1G78440	GIBBERELLIN 2-OXIDASE 1 (GA2OX1);ARABIDOPSIS THALIANA GIBBERELLIN 2-OXIDASE 1 (ATGA2OX1)	Encodes a gibberellin 2-oxidase that acts on C19 gibberellins.	188.854	-2.67231	0.331362	-8.06463	7.34605e-16	1.55876e-14
PITA_000035755	MA_174203g0010	AT1G78560	BILE ACID:SOD-IUM SYM-PORT-ER 1 (BASS1)	Chloroplast inner membrane, pantothenate transporter.	142.159	-1.14935	0.307461	-3.7382	0.000185342	0.00100438
PITA_000027763	MA_10431083g0010	AT1G78570	ARABIDOPSIS THALIANA RHAMNOSE BIOSYNTHESIS 1 (ATRHM1);RHAMNOSE BIOSYNTHESIS 1 (RHM1);REPRESSOR OF LRX1 1 (ROL1)	Encodes a UDP-L-Rhamnose synthase involved in the biosynthesis of rhamnose, a major monosaccharide component of pectin. Catalyzes the conversion of UDP-D-Glc to UDP-L-Rha. The dehydrogenase domain of RHM1 was shown to catalyze the conversion of UDP-D-Glc to the reaction intermediate UDP-4-keto-6-deoxy-D-Glc using recombinant protein assay but the activity of the full-length protein was not determ…	2351.34	-0.916816	0.160134	-5.72531	1.03245e-08	1.1283e-07
PITA_000050297	MA_10366239g0010	AT1G78620	VITAMIN E DEFICIENT6 (VTE6)	integral membrane protein (Protein of unknown function DUF92, transmembrane);(source:Araport11)	529.671	-0.669885	0.187068	-3.58097	0.000342326	0.00174884
PITA_000053717	MA_282g0010	AT1G79040	PHOTOSYSTEM II SUBUNIT R (PSBR)	Encodes for the 10 kDa PsbR subunit of photosystem II (PSII). This subunit appears to be involved in the stable assembly of PSII, particularly that of the oxygen-evolving complex subunit PsbP. Mutants defective in this gene have reduced amounts of subunits PsbP and PsbQ in PSII. In turn, assembly of PsbR is dependent on the presence of PsbJ.	36307.8	-2.46951	0.18739	-13.1784	1.16772e-39	8.96186e-38
PITA_000082366	MA_696298g0010	AT1G79220		Mitochondrial transcription termination factor family protein;(source:Araport11)	315.455	-2.58149	0.232224	-11.1164	1.04436e-28	4.93731e-27
PITA_000012766	MA_57103g0010	AT1G79460	GA REQUIRING 2 (GA2); (KS);ENT-KAURENE SYNTHASE 1 (KS1);ARABIDOPSIS THALIANA ENT-KAURENE SYNTHASE 1 (ATKS1);ARABIDOPSIS THALIANA ENT-KAURENE SYNTHASE (ATKS)	Encodes for a protein with ent-kaurene synthase B activity which catalyzes the second step in the cyclization of GGPP to ent-kaurene in the gibberellins biosynthetic pathway.	375.469	-3.36926	0.405502	-8.30887	9.66148e-17	2.18335e-15
PITA_000076617	MA_15546g0010	AT1G79620	VASCULAR-RELATED RLK 1 (VRLK1)	VRLK1 is a LRR kinase involved in switching between cell elongation and secondary cell wall thickening.VRLK1 is a member of a gene family that includes a small number of recently duplicated paralogs.	604.816	-4.09586	0.342143	-11.9712	5.03094e-33	2.9509e-31
PITA_000002689	MA_22632g0010	AT1G79750	NADP-MALIC ENZYME 4 (NADP-ME4);ARABIDOPSIS THALIANA NADP-MALIC ENZYME 4 (ATNADP-ME4)	The malic enzyme (EC 1.1.1.40) encoded by AtNADP-ME4 is localized to chloroplasts. The gene is expressed throughout the whole plant and during embryogenesis and germination. A possible involvement in the fatty acid biosynthesis has been proposed.	250.205	-0.727007	0.228726	-3.17851	0.00148036	0.0064066
PITA_000052560	MA_127755g0010	AT1G80170		Pectin lyase-like superfamily protein;(source:Araport11)	1060.44	-1.83287	0.234403	-7.81932	5.31095e-15	1.0612e-13
PITA_000074460	MA_174309g0010	AT1G80480	PLASTID TRANSCRIPTIONALLY ACTIVE 17 (PTAC17)	plastid transcriptionally active 17;(source:Araport11)	1043.01	-1.8175	0.209976	-8.65575	4.89667e-18	1.22484e-16
PITA_000006677	MA_60111g0010	AT1G80760	NOD26-LIKE INTRINSIC PROTEIN 6;1 (NIP6;1); (NLM7); (NIP6)	Encodes a protein with boron transporter activity. It helps to preferentially direct boron to young developing tissues in the shoot, such as immature leaves, under low boron conditions. This boron channel appears to be impermeable to water, unlike the closely related NIP5;1 boron transporter. This protein also allows the transport of glycerol, urea, and formimide but not larger uncharged solutes …	98.901	-2.19295	0.399216	-5.49314	3.9486e-08	4.05108e-07
PITA_000086803	MA_10431481g0010	AT1G80770	PIGMENT DEFECTIVE 318 (PDE318)	P-loop containing nucleoside triphosphate hydrolases superfamily protein;(source:Araport11)	90.4843	-1.80828	0.370216	-4.88439	1.03751e-06	8.46262e-06
PITA_000006616	MA_10428203g0010	AT2G01250	(RPL7B)	Cytosolic ribosomal 60S subunit protein.	2280.53	-0.623336	0.142205	-4.38337	1.16857e-05	7.99731e-05
PITA_000056397	MA_10431591g0010	AT2G01820		Leucine-rich repeat protein kinase family protein;(source:Araport11)	150.005	-2.00896	0.411805	-4.87841	1.06942e-06	8.70191e-06
PITA_000036228	MA_10281691g0010	AT2G01860	EMBRYO DEFECTIVE 975 (EMB975)	Tetratricopeptide repeat (TPR)-like superfamily protein;(source:Araport11)	144.05	-2.47048	0.290092	-8.51617	1.64911e-17	3.96155e-16
PITA_000002338	MA_10436070g0020	AT2G02500	(ISPD);2-C-METHYL-D-ERYTHRITOL 4-PHOSPHATE CYTIDYLTRANSFERASE (MCT); (ATMEPCT)	Encodes a protein with 4-Diphosphocytidyl-2C-methyl-D-erythritol synthase activity. The enzyme has an absolute requirement for divalent cations (Mg2+ reaches the highest catalytic activity).	352.345	-1.59918	0.21162	-7.55686	4.12907e-14	7.60148e-13
PITA_000017288	MA_10434617g0010	AT2G03140		alpha/beta-Hydrolases superfamily protein;(source:Araport11)	241.546	-0.798438	0.249288	-3.20288	0.00136061	0.0059263
PITA_000059166	MA_38751g0010	AT2G03220	FUCOSYLTRANSFERASE 1 (FT1);ARABIDOPSIS THALIANA FUCOSYLTRANSFERASE 1 (ATFUT1);FUCOSYLTRANSFERASE 1 (FUT1);MURUS 2 (MUR2);ARABIDOPSIS THALIANA FUCOSYLTRANSFERASE 1 (ATFT1)	member of Glycosyltransferase Family- 37	382.716	-0.775469	0.196481	-3.94679	7.92073e-05	0.000463326
PITA_000019942	MA_64903g0010	AT2G03430		Ankyrin repeat family protein;(source:Araport11)	86.2544	-1.7289	0.395599	-4.37034	1.24052e-05	8.43596e-05
PITA_000042776	MA_10909g0010	AT2G04270	RNASE E (RNE);RNASE E/G-LIKE (RNEE/G)	Similar to E.coli endoribonuclease E. Functions as a ribonuclease, is located in the chloroplast, and is involved in chloroplast development. Loss of function mutants are white and arrest at the cotyledon stage. The phenotype is rescued by providing sucrose.	45.6745	-2.44016	0.497302	-4.90681	9.2572e-07	7.61914e-06
PITA_000062378	MA_69455g0010	AT2G04570		GDSL-motif esterase/acyltransferase/lipase. Enzyme group with broad substrate specificity that may catalyze acyltransfer or hydrolase reactions with lipid and non-lipid substrates. The mRNA is cell-to-cell mobile.	324.69	-2.28642	0.231742	-9.86622	5.83227e-23	2.0394e-21
PITA_000033440	MA_10431938g0010	AT2G04850		Auxin-responsive family protein;(source:Araport11)	63.0833	-2.42468	0.399845	-6.06405	1.32733e-09	1.60158e-08
PITA_000036721	MA_10431300g0020	AT2G05100	PHOTOSYSTEM II LIGHT HARVESTING COMPLEX GENE 2.1 (LHCB2.1);LIGHT-HARVESTING CHLOROPHYLL B-BINDING 2 (LHCB2)	Lhcb2.1 protein encoding a subunit of the light harvesting complex II. Member of a gene family with high degree of sequence similarity. Initially LHCB2.3 was considered as a separate gene but appears to be an allele of LHCB2.1.	6148.79	-3.66812	0.679953	-5.39467	6.86512e-08	6.80981e-07
PITA_000000886	MA_7469g0010	AT2G05710	ACONITASE 3 (ACO3)	Encodes an aconitase that can catalyze the conversion of citrate to isocitrate through a cis-aconitate intermediate, indicating that it may participate in the TCA cycle and other primary metabolic pathways. The protein is believed to accumulate in the mitochondria and the cytosol. It affects CSD2 (At2g28190 - a superoxide dismutase) transcript levels and may play a role in the response to oxidati…	1179.19	-0.767232	0.167443	-4.58206	4.60415e-06	3.37362e-05
PITA_000008584	MA_10435961g0030	AT2G05990	ENOYL-ACP REDUCTASE 1 (ENR1);MOSAIC DEATH 1 (MOD1)	Encodes enoyl-ACP reductase a component of the fatty acid synthase complex. A reduced function mutation in this gene, mod1, was found in a screen for premature cell death mutants. Mutant plants have reduced lipid level and pleiotropic morphological defects, including chlorotic and abnormally shaped leaves. The mRNA is cell-to-cell mobile.	1807.12	-1.51039	0.156571	-9.64668	5.07713e-22	1.67149e-20
PITA_000021420	MA_10427053g0010	AT2G06050	(AtOPR3);OXOPHYTODIENOATE-REDUCTASE 3 (OPR3)	Encodes a 12-oxophytodienoate reductase that is required for jasmonate biosynthesis. Mutants are male sterile and defective in pollen dehiscence. Shows activity towards 2,4,6-trinitrotoluene. CFA-Ile, CFA-Leu, CFA-Val, CFA-Met and CFA-Ala can restore the fertility of opr3 plants by inducing filament elongation and anther dehiscence.	57.7909	-5.7243	0.722728	-7.92041	2.36722e-15	4.87001e-14
PITA_000065245	MA_119055g0010	AT2G06925	(PLA2-ALPHA);PHOSPHOLIPASE A2-ALPHA (ATSPLA2-ALPHA)	Encodes a secretory phospholipase A2 enzyme, which specifically hydrolyzes the sn-2 position of phospholipids. The enzyme has a preference towards linoleoyl acyl chain over palmitoyl acyl chain. It also has a slight preference for phosphatidylcholine over phosphatidylethanolamine.	9.66316	-2.84629	0.861273	-3.30474	0.00095064	0.00431641
PITA_000058759	MA_10433429g0010	AT2G12480	SERINE CARBOXYPEPTIDASE-LIKE 43 (SCPL43)	serine carboxypeptidase-like 43;(source:Araport11)	304.636	-1.52183	0.25344	-6.00468	1.91706e-09	2.2783e-08
PITA_000053146	MA_18142g0010	AT2G13360	ALANINE:GLYOXYLATE AMINOTRANSFERASE (AGT);L-SERINE:GLYOXYLATE AMINOTRANSFERASE (SGAT);ALANINE:GLYOXYLATE AMINOTRANSFERASE 1 (AGT1)	Encodes a peroxisomal photorespiratory enzyme that catalyzes transamination reactions with multiple substrates. It is involved in photorespiration.	19170.9	-2.83052	0.182174	-15.5374	1.93541e-54	2.78958e-52
PITA_000012286	MA_164547g0010	AT2G13600	SLOW GROWTH 2 (SLO2)	Encodes a pentatricopeptide repeat protein belonging to the E+ subclass of the P-L-S subfamily. It is localized to the mitochondrion, affects several RNA editing sites, and is required for carbon energy balance in Arabidopsis by maintaining the abundance and/or activity of complexes I, III and IV of the mitochondrial electron transport chain.	27.9708	-2.89281	0.618313	-4.67855	2.8891e-06	2.19027e-05
PITA_000072521	MA_184831g0020	AT2G15790	SQUINT (SQN);CYCLOPHILIN 40 (CYP40)	SQN encodes the Arabidopsis homolog of cyclophilin 40 (CyP40). It is specifically required for the vegetative but not the reproductive maturation of the shoot. Belongs to one of the 36 carboxylate clamp (CC)-tetratricopeptide repeat (TPR) proteins (Prasad 2010, Pubmed ID: 20856808) with potential to interact with Hsp90/Hsp70 as co-chaperones.	1330.8	-1.97238	0.16283	-12.1131	9.00076e-34	5.45538e-32
PITA_000037155	MA_32466g0010	AT2G16060	CLASS I HEMOGLOBIN (GLB1);HEMOGLOBIN 1 (AHB1); (ARATH GLB1);PHYTOGLOBIN 1 (PGB1); (ATGLB1);HEMOGLOBIN 1 (HB1); (NSHB1)	Encodes a class 1 nonsymbiotic hemoglobin induced by low oxygen levels with very high oxygen affinity. It is not likely to be a hemoglobin transporter because of its extremely high affinity for oxygen. Overexpression impairs cold stress-induced nitric oxide (NO) production.	52.1561	-3.18238	0.491438	-6.47566	9.44005e-11	1.29659e-09
PITA_000072266	MA_10429528g0010	AT2G16370	THYMIDYLATE SYNTHASE 1 (THY-1);DIHYDROFOLATE REDUCTASE THYMIDYLATE SYNTHASE 1 (DHFR-TS-1); (ATDRTS1)	Encodes a bifunctional dihydrofolate reductase - thymidylate synthase gene. This is unique in Arabidopsis and protozoa. Other organisms have independent genes for this function. This alternative transcript is produced in tissues other than leaves.	598.732	-0.874657	0.17965	-4.86868	1.12349e-06	9.1136e-06
PITA_000019802	MA_10430628g0010	AT2G16430	(ATPAP10);PURPLE ACID PHOSPHATASE 10 (PAP10)	purple acid phosphatase 10;(source:Araport11)	95.3197	-1.80066	0.33433	-5.38588	7.20892e-08	7.12393e-07
PITA_000050763	MA_8291837g0010	AT2G16500	ARGININE DECARBOXYLASE 1 (ADC1); (ARGDC1); (ATADC1); (SPE1); (ARGDC)	Encodes a arginine decarboxylase (ADC), a rate-limiting enzyme that catalyzes the first step of polyamine (PA) biosynthesis via ADC pathway in Arabidopsis thaliana. Arabidopsis genome has two ADC paralogs, ADC1 and ADC2. Double mutant analysis showed that ADC genes are essential for the production of PA, and are required for normal seed development. Promoter region of ADC1 contains 742-bp AT-rich…	248.613	-1.45725	0.267365	-5.45042	5.0251e-08	5.08272e-07
PITA_000015517	MA_487702g0010	AT2G17930	(TRA1A)	Component of the SPT module of the SAGA complex.	222.203	-2.19887	0.322196	-6.82462	8.81607e-12	1.32989e-10
PITA_000004430	MA_10429734g0010	AT2G18710	SECY HOMOLOG 1 (SCY1)	Encodes a component of the thylakoid-localized Sec system involved in the translocation of cytoplasmic proteins into plastid.	968.982	-1.95323	0.205186	-9.51933	1.74293e-21	5.52271e-20
PITA_000038430	MA_10435530g0010	AT2G18790	PHYTOCHROME B (PHYB);OUT OF PHASE 1 (OOP1); (HY3)	Red/far-red photoreceptor involved in the regulation of de-etiolation. Exists in two inter-convertible forms: Pr and Pfr (active). Involved in the light-promotion of seed germination and in the shade avoidance response. Promotes seedling etiolation in both the presence and absence of phytochrome A. Overexpression results in etiolation under far-red light. Accumulates in the nucleus after exposure…	32.8603	-3.15148	0.590214	-5.33956	9.31717e-08	9.06708e-07
PITA_000037671	MA_10436616g0010	AT2G18950	HOMOGENTISATE PHYTYLTRANSFERASE 1 (HPT1);VITAMIN E 2 (VTE2);HOMOGENTISATE PHYTYLTRANSFERASE (ATHPT); (TPT1)	Encodes homogentisate phytyltransferase involved in tocopherol biosynthesis. Has impact on seed longevity and plays a role in the adaptation to low temperature stress, notably phloem loading.	482.305	-2.56758	0.251971	-10.19	2.19876e-24	8.36945e-23
PITA_000065365	MA_10437110g0020	AT2G19440		O-Glycosyl hydrolases family 17 protein;(source:Araport11)	123.559	-2.13426	0.384938	-5.54442	2.94938e-08	3.0699e-07
PITA_000009959	MA_98656g0010	AT2G19810	OXIDATION-RELATED ZINC FINGER 1 (OZF1);TANDEM ZINC FINGER 2 (TZF2); (ATTZF2); (AtOZF1)	Encodes Oxidation-related Zinc Finger 1 (OZF1), a plasma membrane protein involved in oxidative stress.	187.203	-1.29889	0.311826	-4.16543	3.10763e-05	0.000197574
PITA_000047120	MA_123340g0010	AT2G19870		tRNA/rRNA methyltransferase (SpoU) family protein;(source:Araport11)	245.896	-1.9271	0.254805	-7.56305	3.93739e-14	7.25991e-13
PITA_000036233	MA_214732g0010	AT2G20360		NAD(P)-binding Rossmann-fold superfamily protein;(source:Araport11)	1169.55	-1.07621	0.183081	-5.87831	4.14464e-09	4.74436e-08
PITA_000005352	MA_71720g0010	AT2G20680	ENDO-BETA-MANNASE 2 (MAN2); (AtMAN2); (MAN5-2)	Encodes a mannanase belonging to clade 1 of the GH5 7 phylogenetic tree that exhibits high substrate affinity and catalytic efficiency on mannan substrates with main chains containing both glucose and mannose units such as konjac glucomannan and spruce galactoglucomannan. It is likely a glycoprotein.	140.803	-1.74838	0.324119	-5.39424	6.88138e-08	6.82307e-07
PITA_000058842	MA_206805g0010	AT2G20830		folic acid binding / transferase;(source:Araport11)	153.866	-2.44995	0.318133	-7.70103	1.34977e-14	2.59398e-13
PITA_000017028	MA_10428008g0010	AT2G20860	LIPOIC ACID SYNTHASE 1 (LIP1)	LIP1,Lipoic acid synthase,	1899.91	-1.10398	0.153141	-7.20894	5.6389e-13	9.42662e-12
PITA_000014365	MA_10437095g0010	AT2G20920		chaperone (DUF3353);(source:Araport11)	859.318	-1.91511	0.181706	-10.5396	5.67264e-26	2.3649e-24
PITA_000082391	MA_38632g0010	AT2G21080		Ras guanine nucleotide exchange factor K;(source:Araport11)	174.142	-1.52137	0.406351	-3.74398	0.000181129	0.000984488
PITA_000007450	MA_10429703g0020	AT2G21100		Disease resistance-responsive (dirigent-like protein) family protein;(source:Araport11)	81.0292	-2.58416	0.375933	-6.874	6.24268e-12	9.58834e-11
PITA_000001519	MA_98979g0010	AT2G21170	PLASTID ISOFORM TRIOSE PHOSPHATE ISOMERASE (PDTPI);TRIOSEPHOSPHATE ISOMERASE (TIM)	Encodes a plastidic triose phosphate isomerase. Mutants with reduced pdTPI levels have difficulty transitioning from heterotrophic to autotrophic growth. The related phenotypes, such as chlorosis in light-grown seedlings may result from an accumulation of dihydroxyacetone phosphate (DHAP) and methylglyoxal (MG) in these mutants. Both splice variants appear to be expressed, but the At2g21170.2 var…	2900.04	-0.829077	0.162254	-5.10974	3.22595e-07	2.89613e-06
PITA_000055747	MA_960698g0010	AT2G21540	SEC14-LIKE 3 (ATSFH3);SEC14-LIKE 3 (SFH3)	SEC14-like 3;(source:Araport11)	1082.85	-0.533013	0.158818	-3.35613	0.000790424	0.00368014
PITA_000020357	MA_104137g0010	AT2G21580		Ribosomal protein S25 family protein;(source:Araport11)	1572.61	-0.579536	0.170381	-3.4014	0.000670408	0.00318663
PITA_000072764	MA_304854g0010	AT2G21610	A. THALIANA PECTINESTERASE 11 (ATPE11);PECTINESTERASE 11 (PE11)	pectinesterase 11;(source:Araport11)	109.855	-2.03645	0.373258	-5.45587	4.87337e-08	4.93771e-07
PITA_000015165	MA_158556g0010	AT2G21790	RIBONUCLEOTIDE REDUCTASE 1 (R1);RIBONUCLEOTIDE REDUCTASE 1 (RNR1);DEFECTIVE IN POLLEN ORGANELLE DNA DEGRADATION 2 (DPD2);RIBONUCLEOTIDE REDUCTASE LARGE SUBUNIT 1 (ATRNR1);CRINKLY LEAVES 8 (CLS8)	encodes large subunit of ribonucleotide reductase involved in the production of deoxyribonucleoside triphosphates (dNTPs) for DNA replication and repair	1287.17	-1.068	0.345552	-3.09072	0.00199675	0.00830239
PITA_000034362	MA_89112g0010	AT2G21860		violaxanthin de-epoxidase-like protein;(source:Araport11)	234.856	-2.92818	0.275163	-10.6416	1.90821e-26	8.15666e-25
PITA_000002968	MA_10427362g0010	AT2G21940	SHIKIMATE KINASE 1 (SK1); (ATSK1)	Encodes a shikimate kinase. Its transcripts appear to be expressed most highly in mature embryos and senescing leaves, and its transcript levels rise during heat stress and recovery. It is believed to be localized to the chloroplast.	401.874	-3.34035	0.304546	-10.9683	5.42772e-28	2.49127e-26
PITA_000025610	MA_3449g0010	AT2G22070		pentatricopeptide (PPR) repeat-containing protein;(source:Araport11)	45.4503	-2.25974	0.459858	-4.914	8.9236e-07	7.36766e-06
PITA_000007357	MA_5176g0010	AT2G22240	MYO-INOSITOL-1-PHOSPHATE SYNTHASE 1 (MIPS1);MYO-INOSITOL-1-PHOSPHATE SYNTHASE 1 (ATMIPS1);INOSITOL 3-PHOSPHATE SYNTHASE 2 (ATIPS2);MYO-INOSITOL-1-PHOSPHATE SYNTHASE 2 (MIPS2);MYO-INOSITOL-1-PHOSTPATE SYNTHASE 2 (ATMIPS2)	** Referred to as MIPS1 in Mitsuhashi et al 2008. Myo-inositol-1-phosphate synthase isoform 2. Expressed in leaf, root and silique. Immunolocalization experiments with an antibody recognizing MIPS1, MIPS2, and MIPS3 showed endosperm localization.	1202.35	-3.07775	0.206381	-14.913	2.7145e-50	3.39499e-48
PITA_000004767	MA_87937g0010	AT2G22780	PEROXISOMAL NAD-MALATE DEHYDROGENASE 1 (PMDH1)	encodes an peroxisomal NAD-malate dehydrogenase that is involved in fatty acid beta-oxidation through providing NAD to the process of converting fatty acyl CoA to acetyl CoA.	6053.98	-5.55484	0.198775	-27.9454	7.49221e-172	4.42752e-168
PITA_000040626	MA_519482g0010	AT2G22870	(ENGB-1);EMBRYO DEFECTIVE 2001 (EMB2001)	P-loop containing nucleoside triphosphate hydrolases superfamily protein;(source:Araport11)	687.741	-1.16255	0.264856	-4.38936	1.13686e-05	7.80059e-05
PITA_000024055	MA_36585g0020	AT2G23350	POLY(A) BINDING PROTEIN 4 (PABP4);POLY(A) BINDING PROTEIN 4 (PAB4)	polyadenylate-binding protein, putative / PABP, putative.Member of the Class II family of PABP proteins. Highly and ubiquitously expressed. The mRNA is cell-to-cell mobile.	879.813	-0.805964	0.192904	-4.17806	2.94003e-05	0.000187625
PITA_000023203	MA_24323g0010	AT2G23810	TETRASPANIN8 (TET8)	Member of TETRASPANIN family	1737.67	-2.59513	0.646047	-4.01694	5.89596e-05	0.000353458
PITA_000004384	MA_18402g0010	AT2G24060	(ATINFC-2);SUPPRESSOR OF VARIEGATION9 (SVR9);INITIATION FACTOR 3-2 (ATIF3-2)	SUPPRESSOR OF VARIEGATION9 (SVR9),encodes a chloroplast-localized prokaryotic type translation initiation factor 3. Mutant plants shows both chloroplast development defect, and a series of leaf developmental abnormalities including more serrated leaf margin, disorganized mesophyll cells, and altered cotyledon venation patterns.	779.432	-2.06958	0.185698	-11.1449	7.58259e-29	3.59193e-27
PITA_000058048	MA_181338g0010	AT2G24090	PLASTID RIBOSOMAL PROTEIN L35 (PRPL35)	Ribosomal protein L35;(source:Araport11)	2370.75	-2.55565	0.173312	-14.746	3.26564e-49	3.85966e-47
PITA_000054964	MA_16499g0020	AT2G24200	(ATLAP1);LEUCYL AMINOPEPTIDASE 1 (LAP1)	Cytosol aminopeptidase family protein;(source:Araport11)	5097.69	-0.664563	0.155723	-4.26759	1.97595e-05	0.000129671
PITA_000080285	MA_10434287g0020	AT2G24270	ALDEHYDE DEHYDROGENASE 11A3 (ALDH11A3)	Encodes a protein with non-phosphorylating NADP-dependent glyceraldehyde-3-phosphate dehydrogenase activity. The activity of the enzyme was determined from leaf extracts; the enzyme has not been purified to confirm activity.	12788.9	-1.24929	0.15266	-8.1835	2.7572e-16	6.01243e-15
PITA_000023722	MA_111400g0010	AT2G24280		alpha/beta-Hydrolases superfamily protein;(source:Araport11)	55.024	-1.26769	0.40341	-3.14244	0.00167547	0.0071257
PITA_000045680	MA_763g0010	AT2G25140	HEAT SHOCK PROTEIN 98.7 (HSP98.7);CASEIN LYTIC PROTEINASE B4 (CLPB4);CASEIN LYTIC PROTEINASE B-M (CLPB-M)	Encodes ClpB4, which belongs to the Casein lytic proteinase/heat shock protein 100 (Clp/Hsp100) family. Targeted to the mitochondrion, also referred to as ClpB-m. Transcripts of ClpB4 accumulate dramatically at high temperatures, suggesting that it may be involved in response to heat stress.	1490.89	-1.35962	0.179915	-7.55699	4.12511e-14	7.6001e-13
PITA_000034125	MA_18304g0010	AT2G25280		AmmeMemoRadiSam system protein B;(source:Araport11)	1148.22	-0.546038	0.165976	-3.28987	0.00100235	0.00452341
PITA_000021074	MA_64990g0010	AT2G25490	(FBL6);EIN3-BINDING F BOX PROTEIN 1 (EBF1)	Encodes an F-box protein involved in the ubiquitin/proteasome-dependent proteolysis of EIN3. The mRNA is cell-to-cell mobile.	1390.55	-0.655287	0.157641	-4.15682	3.22706e-05	0.000204588
PITA_000049099	MA_50141g0010	AT2G25840	OVULE ABORTION 4 (OVA4)	Nucleotidylyl transferase superfamily protein;(source:Araport11)	49.3941	-1.72897	0.489923	-3.52906	0.00041704	0.00209299
PITA_000050967	MA_10429896g0010	AT2G25870	YBEY ENDORIBONUCLEASE (ATYBEY)	Encodes an endoribonuclease that is required for chloroplast rRNA processing.	292.359	-1.53281	0.216345	-7.08502	1.39023e-12	2.24777e-11
PITA_000011099	MA_83892g0010	AT2G26180	IQ-DOMAIN 6 (IQD6)	Transient Expression of Pro35S:YFP-IQD5 in leaves of N. benthamiana alters microtubule organization.	1405.77	-1.87393	0.246058	-7.61578	2.62101e-14	4.88608e-13
PITA_000037508	MA_10430180g0010	AT2G26930	4-(CYTIDINE 5'-PHOSPHO)-2-C-METHYL-D-ERITHRITOL KINASE (ATCDPMEK);PIGMENT DEFECTIVE 277 (PDE277);4-(CYTIDINE 5&#8242;-DIPHOSPHO)-2-C-METHYL-D-ERYTHRITOL KINASE (CMEK); (ISPE);4-(CYTIDINE 5'-PHOSPHO)-2-C-METHYL-D-ERITHRITOL KINASE (CDPMEK);4-(CYTIDINE 5&#8242;-DIPHOSPHO)-2-C-METHYL-D-ERYTHRITOL KINASE (CMK)	Encodes a 4-(cytidine 5'-phospho)-2-C-methyl-D-erithritol kinase.	449.166	-1.35378	0.210079	-6.44417	1.16235e-10	1.57816e-09
PITA_000065456	MA_10429336g0010	AT2G27030	CALMODULIN 5 (CAM5)	encodes a calmodulin that has higher affinity to kinesin-like calmodulin binding motor protein than CAM4 or CAM6. The mRNA is cell-to-cell mobile.	3439.39	-0.765271	0.203141	-3.76719	0.000165092	0.000906072
PITA_000021594	MA_121617g0010	AT2G27290		FAM210B-like protein, putative (DUF1279);(source:Araport11)	2077.67	-2.15697	0.245113	-8.79987	1.36977e-18	3.61367e-17
PITA_000022587	MA_20782g0010	AT2G27610		Tetratricopeptide repeat (TPR)-like superfamily protein;(source:Araport11)	140.266	-3.65275	0.349535	-10.4503	1.46056e-25	5.94228e-24
PITA_000026318	MA_10432791g0010	AT2G27680		NAD(P)-linked oxidoreductase superfamily protein;(source:Araport11)	1460.41	-2.60927	0.22812	-11.4381	2.69657e-30	1.38569e-28
PITA_000026645	MA_156774g0010	AT2G27970	CDK-SUBUNIT 2 (CKS2)	CDK-subunit 2;(source:Araport11)	417.778	-0.993388	0.242821	-4.09103	4.29468e-05	0.000264852
PITA_000072997	MA_10436772g0010	AT2G28000	CHAPERONIN-60ALPHA (CPN60A);CHLOROPLAST CHAPERONIN 60ALPHA (CH-CPN60A); (CPNA1);CHAPERONIN-60ALPHA1 (CPN60ALPHA1);SCHLEPPERLESS (SLP)	Encodes chaperonin-60 alpha, a molecular chaperone involved in Rubisco folding. Mutants display aberrant chloroplast and embryo development. The mRNA is cell-to-cell mobile.	4331.67	-2.1761	0.197178	-11.0362	2.55487e-28	1.18882e-26
PITA_000046521	MA_108416g0030	AT2G28070	ATP-BINDING CASSETTE G3 (ABCG3)	ABC-2 type transporter family protein;(source:Araport11)	129.427	-1.23304	0.332394	-3.70958	0.0002076	0.00110974
PITA_000058552	MA_173000g0010	AT2G28080		UDP-Glycosyltransferase superfamily protein;(source:Araport11)	68.5716	-4.39138	0.507105	-8.6597	4.73015e-18	1.18696e-16
PITA_000009562	MA_16736g0010	AT2G28100	ALPHA-L-FUCOSIDASE 1 (FUC1);ALPHA-L-FUCOSIDASE 1 (ATFUC1)	Encodes a protein with &#945;-fucosidase activity. The activity was assessed on 2'-fucosyl-lactitol. AtFUC1 was not able to act on XXFG substrates, at least when heterologously expressed in <i>Pichia pastoris</i>. The enzyme has been postulated to act on fucosylated substrates other than xyloglucan oligosaccharides. was shown (<i>Pichia pastoris</i>) to hydrolyze fucose in 3- and 4-linkage , henc…	1290.86	-0.683577	0.186617	-3.66299	0.000249292	0.00130834
PITA_000047892	MA_286762g0010	AT2G28490		RmlC-like cupins superfamily protein;(source:Araport11)	729.326	-2.39851	0.38408	-6.24482	4.24282e-10	5.41532e-09
PITA_000036051	MA_10428006g0010	AT2G28720		Histone superfamily protein;(source:Araport11)	70.2219	-2.2596	0.454682	-4.96964	6.70785e-07	5.68927e-06
PITA_000010453	MA_10434897g0010	AT2G29630	THIAMINC (THIC)	Encodes a protein involved in thiamin biosynthesis. The protein is an iron-sulfur cluster protein predicted to catalyze the conversion of 5-aminoimidazole ribonucleotide (AIR) to hydroxymethylpyrimidine (HMP) or hydroxymethylpyrimidine phosphate (HMP-P). A severe reduction of THIC levels in plants decreases vitamin B1 (thiamin diphosphate (TPP)) levels and also leads to changes in the levels of n…	2642.59	-1.24853	0.240894	-5.18289	2.18475e-07	2.01495e-06
PITA_000016907	MA_8607116g0010	AT2G29760	(QED1);ORGANELLE TRANSCRIPT PROCESSING 81 (OTP81)	Encodes a chloroplast RNA editing factor.	43.9808	-2.60454	0.496348	-5.24741	1.5425e-07	1.44804e-06
PITA_000044855	MA_10428989g0010	AT2G30200	MALONYL COA-ACP MALONYLTRANSFERASE (MCAMT);EMBRYO DEFECTIVE 3147 (EMB3147)	Malonyl-ACP expressed in developing seeds. Loss of function mutants are embryo lethal and over expression in seeds leads to increased seed oil content.	745.642	-0.756618	0.233202	-3.24447	0.0011767	0.00522641
PITA_000039265	MA_10431532g0010	AT2G30570	PHOTOSYSTEM II REACTION CENTER W (PSBW)	Encodes PsbW, a protein similar to photosystem II reaction center subunit W. Loss of PsbW destabilizes the supramolecular organization of PSII.	22428.6	-2.96366	0.203872	-14.5368	7.08046e-48	7.5732e-46
PITA_000055688	MA_62309g0010	AT2G30695		bacterial trigger factor;(source:Araport11)	1581.18	-4.25455	0.226468	-18.7866	9.72981e-79	3.02623e-76
PITA_000008784	MA_898819g0010	AT2G30780		Tetratricopeptide repeat (TPR)-like superfamily protein;(source:Araport11)	265.442	-3.00184	0.243929	-12.3062	8.38619e-35	5.35764e-33
PITA_000055438	MA_14707g0010	AT2G30950	(FTSH2);VARIEGATED 2 (VAR2)	Metalloprotease that functions in thylakoid membrane biogenesis. Involved in the repair of PSII following damaged incurred during photoinhibition. Forms a complex with VAR1. Mutants show a variegated phenotype, which decreases during development. Transcript and protein levels increase with light intensity. In plsp1-1 mutant plastids, the nonmature form of the protein localizes in the membrane.	204.876	-6.07405	0.469694	-12.9319	2.97265e-38	2.16875e-36
PITA_000033967	MA_10431763g0010	AT2G31170	FIONA (FIONA);CYSTEINYL T-RNA SYNTHETASE (SYCO ARATH)	Encodes the cysteinyl t-RNA synthetase SYCO ARATH (SYCO), which is expressed and required in the central cell but not in the antipodals. SYCO, localized to the mitochondria, is necessary for mitochondrial cristae integrity. Mutation of this gene affects the lifespan of adjacent accessory cells.	260.975	-2.161	0.23592	-9.15987	5.19581e-20	1.49233e-18
PITA_000009432	MA_460508g0010	AT2G31180	MYB DOMAIN PROTEIN 14 (MYB14); (MYB14AT);ARABIDOPSIS THALIANA MYB DOMAIN PROTEIN 14 (ATMYB14)	Member of the R2R3 factor gene family.	48.2226	-1.90729	0.446783	-4.26896	1.9639e-05	0.000128952
PITA_000000291	MA_10427036g0020	AT2G31670	UP3 (UP3)	Stress responsive alpha-beta barrel domain protein;(source:Araport11)	1100.71	-1.14216	0.16632	-6.86722	6.54646e-12	1.00224e-10
PITA_000003632	MA_10050138g0010	AT2G32230	PROTEINACEOUS RNASE P 1 (PRORP1)	Encodes a protein-only RNase P that is involved in the 5? cleavage of the precursor tRNAs and is able to cleave tRNA-like structures involved in the maturation of plant mitochondrial mRNAs. Mutants show a drastic reduction in the levels of mature plastid tRNA-Phe(GAA) and tRNA-Arg(ACG), limiting plastid gene expression.	91.9344	-3.05424	0.364132	-8.38772	4.9568e-17	1.14535e-15
PITA_000019836	MA_18667g0010	AT2G32300	UCLACYANIN 1 (UCC1)	Encodes a uclacyanin, a protein precursor that is closely related to precursors of stellacyanins and a blue copper protein from pea pods.	1485.33	-1.74094	0.295873	-5.88407	4.00303e-09	4.59785e-08
PITA_000071292	MA_137857g0010	AT2G32720	(B5 #4); (CYTB5-D);CYTOCHROME B5 ISOFORM B (CB5-B);ARABIDOPSIS CYTOCHROME B5 ISOFORM B (ATCB5-B)	Participates with ELO2 in VLCFA synthesis.	2119.94	-0.714925	0.182095	-3.92611	8.63318e-05	0.000500543
PITA_000015134	MA_10434434g0020	AT2G32830	PHOSPHATE TRANSPORTER 1;5 (PHT1;5);PHOSPHATE TRANSPORTER 5 (PHT5)	Encodes Pht1;5, a member of the Pht1 family of phosphate transporters which include: Pht1;1/At5g43350, Pht1;2/At5g43370, Pht1;3/At5g43360, Pht1;4/At2g38940, Pht1;5/At2g32830, Pht1;6/At5g43340, Pht1;7/At3g54700, Pht1;8/At1g20860, Pht1;9/At1g76430 (Plant Journal 2002, 31:341).	67.6962	-4.64315	0.607264	-7.64601	2.07313e-14	3.90786e-13
PITA_000007592	MA_10427963g0010	AT2G33040	GAMMA SUBUNIT OF MT ATP SYNTHASE (ATP3)	gamma subunit of Mt ATP synthase;(source:Araport11)	7313.65	-2.95972	0.6366	-4.64926	3.33129e-06	2.50143e-05
PITA_000075724	MA_84793g0010	AT2G33310	AUXIN-INDUCED PROTEIN 13 (IAA13)	Auxin induced gene, IAA13 (IAA13).	32.826	-1.93098	0.578942	-3.33536	0.000851901	0.00392309
PITA_000096044	MA_167502g0010	AT2G33380	RESPONSIVE TO DESICCATION 20 (RD20);CALEOSIN 3 (CLO-3);PEROXYGENASE 3 (PXG3);ARABIDOPSIS THALIANA CALEOSIN 3 (AtCLO3); (ATRD20);CALEOSIN 3 (CLO3)	Encodes a calcium binding protein whose mRNA is induced upon treatment with NaCl, ABA and in response to desiccation. mRNA expression under drought conditions is apparent particularly in leaves and flowers. Isoform of caleosin with a role as a peroxygenase involved in oxylipin metabolism during biotic and abiotic stress. Involved in the production of 2-hydroxy-octadecatrienoic acid. The peroxygen…	659.725	-1.12302	0.274682	-4.08842	4.34322e-05	0.000267566
PITA_000008130	MA_10426581g0010	AT2G33450	PLASTID RIBOSOMAL PROTEIN L28 (PRPL28)	Ribosomal L28 family;(source:Araport11)	4457.84	-2.08857	0.156637	-13.3338	1.47231e-40	1.17576e-38
PITA_000016168	MA_2788g0010	AT2G33570	GALACTAN SYNTHASE 1 (GALS1)	glycosyltransferase family protein (DUF23);(source:Araport11)	209.989	-3.08168	0.323227	-9.5341	1.51188e-21	4.82942e-20
PITA_000027558	MA_892990g0010	AT2G33580	(ATLYK5);LYSM-CONTAINING RECEPTOR-LIKE KINASE 5 (LYK5)	Encodes a putative LysM-containing receptor-like kinase. LYK5 is a major chitin receptor and forms a chitin-induced complex with related kinase CERK1. Based on protein sequence alignment analysis, it was determined as a pseudo kinase due to a lack of the ATP-binding P-loop in the kinase domain.	296.621	-3.75794	0.405446	-9.26866	1.88503e-20	5.59779e-19
PITA_000030124	MA_10435879g0010	AT2G33630		NAD(P)-binding Rossmann-fold superfamily protein;(source:Araport11)	288.228	-1.24227	0.25184	-4.93276	8.10744e-07	6.75039e-06
PITA_000026079	MA_811036g0010	AT2G34050		ATP synthase F1 complex assembly factor;(source:Araport11)	137.625	-1.45243	0.313746	-4.62931	3.66881e-06	2.73834e-05
PITA_000055142	MA_332596g0010	AT2G34460		NAD(P)-binding Rossmann-fold superfamily protein;(source:Araport11)	1717.46	-1.34719	0.208106	-6.47356	9.57177e-11	1.31392e-09
PITA_000051736	MA_118815g0010	AT2G34590		Transketolase family protein;(source:Araport11)	1776.62	-1.07956	0.18933	-5.702	1.18412e-08	1.28278e-07
PITA_000005225	MA_114374g0010	AT2G34690	ACCELERATED CELL DEATH 11 (ACD11)	Gene product transports the glycolipid precursor sphingosine between membranes in vitro. Mutant constitutively expresses defense-related genes that accompany the hypersensitive response normally triggered by avirulent pathogens. The mRNA is cell-to-cell mobile.	249.645	-0.862728	0.262587	-3.28549	0.00101804	0.00458895
PITA_000037785	MA_149151g0010	AT2G34930		disease resistance family protein / LRR family protein;(source:Araport11)	27.3017	-2.78513	0.908949	-3.06412	0.00218312	0.00895912
PITA_000084443	MA_495566g0010	AT2G35660	(CTF2A)	Encodes a member of a novel gene family with homology to known proteins involved in hydroxylation and oxidation of an aromatic ring.	168.038	-1.21787	0.308287	-3.95043	7.80094e-05	0.000456659
PITA_000085884	MA_15073g0010	AT2G35730		Heavy metal transport/detoxification superfamily protein;(source:Araport11)	9.22233	-3.87542	0.994647	-3.89628	9.76821e-05	0.000560303
PITA_000023764	MA_8233995g0010	AT2G35770	SERINE CARBOXYPEPTIDASE-LIKE 28 (scpl28)	serine carboxypeptidase-like 28;(source:Araport11)	1428.1	-4.80925	0.328197	-14.6536	1.27855e-48	1.46002e-46
PITA_000021147	MA_10432402g0010	AT2G35840		Sucrose-6F-phosphate phosphohydrolase family protein;(source:Araport11)	1514.46	-1.67343	0.193097	-8.66629	4.46417e-18	1.12379e-16
PITA_000032339	MA_386405g0010	AT2G36460	FRUCTOSE-BISPHOSPHATE ALDOLASE 6 (FBA6)	Aldolase superfamily protein;(source:Araport11)	2701.85	-2.59566	0.163164	-15.9083	5.54682e-57	8.62604e-55
PITA_000011693	MA_10427810g0010	AT2G36770		UDP-Glycosyltransferase superfamily protein;(source:Araport11)	334.348	-5.82248	0.457854	-12.7169	4.76465e-37	3.36199e-35
PITA_000032921	MA_101110g0010	AT2G37050		Leucine-rich repeat protein kinase family protein;(source:Araport11)	222.477	-1.74406	0.327205	-5.33016	9.81251e-08	9.51777e-07
PITA_000003453	MA_320479g0010	AT2G37220		Encodes a chloroplast RNA binding protein. A substrate of the type III effector HopU1 (mono-ADP-ribosyltransferase). Protein is tyrosine-phosphorylated and its phosphorylation state is modulated in response to ABA in Arabidopsis thaliana seeds.	8853.93	-3.979	0.142755	-27.873	5.66551e-171	2.67843e-167
PITA_000018786	MA_10426424g0010	AT2G37240		Thioredoxin superfamily protein;(source:Araport11)	383.563	-3.87883	0.270485	-14.3403	1.22608e-46	1.24387e-44
PITA_000095074	MA_230960g0010	AT2G37870		Bifunctional inhibitor/lipid-transfer protein/seed storage 2S albumin superfamily protein;(source:Araport11)	27.717	-3.98672	0.772566	-5.16037	2.46468e-07	2.2529e-06
PITA_000045799	MA_10437108g0020	AT2G37900		Major facilitator superfamily protein;(source:Araport11)	13.8577	-2.33183	0.751362	-3.10347	0.00191265	0.00798786
PITA_000000861	MA_91849g0010	AT2G37970	(SOUL-1);HAEM-BINDING PROTEIN 2 (HBP2); (ATHBP2)	SOUL heme-binding family protein;(source:Araport11)	2061.55	-2.48622	0.21934	-11.335	8.80339e-30	4.35344e-28
PITA_000073593	MA_28768g0010	AT2G38080	IRREGULAR XYLEM 12 (IRX12);LACCASE-LIKE MULTICOPPER OXIDASE 4 (LMCO4);ARABIDOPSIS LACCASE-LIKE MULTICOPPER OXIDASE 4 (ATLMCO4);LACCASE 4 (LAC4)	LAC4 appears to have laccase activity based on enzyme assays performed using lac4 mutants. These mutants also have reduced levels of lignin. LAC4 is expressed in vascular bundles and fibers and likely contributes to lignin biosynthesis, and hence cell wall biosynthesis, there. lac4/irx12 mutants have a mild irregular xylem phenotype.	2014.83	-0.908307	0.171432	-5.29835	1.16856e-07	1.12287e-06
PITA_000018490	MA_10430307g0010	AT2G38740		Haloacid dehalogenase-like hydrolase (HAD) superfamily protein;(source:Araport11)	226.932	-2.70475	0.271663	-9.95626	2.36812e-23	8.43038e-22
PITA_000045954	MA_366260g0010	AT2G38940	PHOSPHATE TRANSPORTER 1;4 (PHT1;4);ARABIDOPSIS THALIANA PHOSPHATE TRANSPORTER 2 (ATPT2)	Encodes Pht1;4, a member of the Pht1 family of phosphate transporters which include: Pht1;1/At5g43350, Pht1;2/At5g43370, Pht1;3/At5g43360, Pht1;4/At2g38940, Pht1;5/At2g32830, Pht1;6/At5g43340, Pht1;7/At3g54700, Pht1;8/At1g20860, Pht1;9/At1g76430 (Plant Journal 2002, 31:341). Expression is upregulated in the shoot of cax1/cax3 mutant and is responsive to phosphate (Pi) and not phosphite (Phi) in r…	973.822	-4.00874	0.354511	-11.3078	1.20046e-29	5.88725e-28
PITA_000037246	MA_10427105g0010	AT2G39190	(ATATH8)	member of ATH subfamily	135.39	-1.60957	0.303635	-5.30101	1.15165e-07	1.10752e-06
PITA_000008216	MA_10432157g0010	AT2G39210		Major facilitator superfamily protein;(source:Araport11)	209.814	-1.31153	0.260338	-5.0378	4.70918e-07	4.10002e-06
PITA_000061585	MA_83822g0010	AT2G39220	(PLA IIB);PATATIN-LIKE PROTEIN 6 (PLP6)	PATATIN-like protein 6;(source:Araport11)	10.0527	-3.03547	0.928763	-3.26829	0.00108199	0.0048467
PITA_000003862	MA_10433855g0010	AT2G39730	RUBISCO ACTIVASE (RCA)	Rubisco activase, a nuclear-encoded chloroplast protein that consists of two isoforms arising from alternative splicing in most plants. Required for the light activation of rubisco. Involved in jasmonate-induced leaf senescence.	178543	-3.21186	0.153641	-20.905	4.82087e-97	3.16544e-94
PITA_000009971	MA_17910g0010	AT2G39770	CYTOKINESIS DEFECTIVE 1 (CYT1);VITAMIN C DEFECTIVE 1 (VTC1);GDP-MANNOSE PYROPHOSPHORYLASE 1 (GMP1);EMBRYO DEFECTIVE 101 (EMB101);SENSITIVE TO OZONE 1 (SOZ1)	Encodes a GDP-mannose pyrophosphorylase/ mannose-1-pyrophosphatase. This enzyme provides GDP-mannose, which is used for cell wall carbohydrate biosynthesis and protein glycosylation as well as for ascorbate (vitamin C) biosynthesis. Mutations in this gene confer hypersensitivity to NH4+.	3198.05	-2.06417	0.196529	-10.5031	8.35463e-26	3.44654e-24
PITA_000032448	MA_10433063g0010	AT2G39890	PROLINE TRANSPORTER 1 (ATPROT1);PROLINE TRANSPORTER 1 (PROT1)	Encodes a proline transporter with affinity for gly betaine, proline and GABA. Protein is expressed in the vascular tissue, specifically the phloem.	29.3248	-1.87428	0.590375	-3.17472	0.00149981	0.00647299
PITA_000008901	MA_167684g0010	AT2G39930	ARABIDOPSIS THALIANA ISOAMYLASE 1 (ATISA1);ISOAMYLASE 1 (ISA1)	Encodes an isoamylase-type debranching enzyme. Mutations in this gene cause the loss of detectable isoamylase activity and the disruption of normal starch structure. Mutants have reduced starch content and abnormally structured amylopectins and phytoglycogens. It has been postulated that AtISA1 interacts with AtISA2 to form the Iso1 complex.	225.361	-1.54169	0.270225	-5.70519	1.1621e-08	1.26182e-07
PITA_000052361	MA_8643028g0010	AT2G40490	(HEME2)	Uroporphyrinogen decarboxylase;(source:Araport11)	232.961	-2.358	0.294795	-7.99876	1.25675e-15	2.6243e-14
PITA_000008991	MA_10432938g0020	AT2G40550	E2F TARGET GENE 1 (ETG1)	Encodes a nuclear localized target of E2Fa-DPa, transcription factors controlling cell cycle progression. Required for sister chromatid cohesion and DNA repair.	424.783	-1.10522	0.229392	-4.81803	1.44983e-06	1.15391e-05
PITA_000048951	MA_17139g0010	AT2G40780		Nucleic acid-binding, OB-fold-like protein;(source:Araport11)	318.854	-0.694143	0.213944	-3.2445	0.00117656	0.00522641
PITA_000007782	MA_172193g0010	AT2G41380		S-adenosyl-L-methionine-dependent methyltransferases superfamily protein;(source:Araport11)	144.819	-4.17476	0.374219	-11.1559	6.69884e-29	3.18606e-27
PITA_000027456	MA_8962229g0010	AT2G41460	APURINIC ENDONUCLEASE-REDOX PROTEIN (ARP)	Apurinic endonuclease-redox protein. It functions as an apurinic/apyrimidinic class II endonuclease, and is involved in DNA repair.	74.715	-1.64517	0.409773	-4.01484	5.9485e-05	0.000356247
PITA_000045149	MA_17212g0010	AT2G41510	CYTOKININ OXIDASE/DEHYDROGENASE 1 (CKX1);CYTOKININ OXIDASE/DEHYDROGENASE 1 (ATCKX1)	It encodes a protein whose sequence is similar to cytokinin oxidase/dehydrogenase, which catalyzes the degradation of cytokinins.	121.644	-2.02088	0.306434	-6.59485	4.2569e-11	6.02182e-10
PITA_000020384	MA_119799g0010	AT2G41640		Glycosyltransferase family 61 protein;(source:Araport11)	33.3738	-1.7863	0.524764	-3.40401	0.000664038	0.00316279
PITA_000009366	MA_8214778g0010	AT2G42750	DNA J PROTEIN C77 (DJC77)	DNAJ heat shock N-terminal domain-containing protein;(source:Araport11)	900.178	-2.89644	0.22385	-12.9392	2.70444e-38	1.97918e-36
PITA_000028434	MA_58098g0010	AT2G42990		GDSL-motif esterase/acyltransferase/lipase. Enzyme group with broad substrate specificity that may catalyze acyltransfer or hydrolase reactions with lipid and non-lipid substrates.	44.2487	-3.93698	0.593901	-6.62901	3.37956e-11	4.84745e-10
PITA_000045788	MA_10432831g0010	AT2G43030	PLASTID RIBOSOMAL PROTEINS OF THE 50S SUBUNIT (PRPL3)	Ribosomal protein L3 family protein;(source:Araport11)	3791.03	-2.13793	0.153879	-13.8936	6.93048e-44	6.25278e-42
PITA_000018103	MA_10061g0010	AT2G43120	PIRIN2 (PRN2)	Encodes a member of the functionally diverse cupin protein superfamily that is involved in susceptibility to the bacterial plant pathogen Ralstonia solanacearum. It stabilizes the papain-like cysteine protease XCP2. The mRNA is cell-to-cell mobile.	1157.26	-1.13292	0.233631	-4.84918	1.23973e-06	9.97776e-06
PITA_000025060	MA_741127g0010	AT2G43610		Chitinase family protein;(source:Araport11)	70.0647	-3.09719	0.733058	-4.22503	2.38911e-05	0.000154511
PITA_000019785	MA_10201271g0010	AT2G43760	COFACTOR OF NITRATE REDUCTASE AND XANTHINE DEHYDROGENASE 6 (CNX6)	molybdopterin biosynthesis MoaE family protein;(source:Araport11)	15.49	-2.86933	0.732613	-3.91657	8.9817e-05	0.000519094
PITA_000005002	MA_10431113g0010	AT2G43980	INOSITOL 1,3,4-TRISPHOSPHATE 5/6-KINASE 4 (ITPK4);INOSITOL 1,3,4-TRISPHOSPHATE 5/6-KINASE 4 (AtITPK4)	inositol 1,3,4-trisphosphate 5/6-kinase 4;(source:Araport11)	322.426	-0.809046	0.201743	-4.01028	6.06465e-05	0.000362468
PITA_000052348	MA_78196g0010	AT2G44020		Mitochondrial transcription termination factor family protein;(source:Araport11)	578.461	-2.40544	0.227597	-10.5689	4.15471e-26	1.74129e-24
PITA_000032550	MA_10425797g0010	AT2G44050	CORONATINE INSENSITIVE1 SUPPRESSOR (COS1);COI1 SUPPRESSOR1 (COS1)	6,7-dimethyl-8-ribityllumazine synthase / DMRL synthase / lumazine synthase / riboflavin synthase [Arabidopsis thaliana]. Acts in the jasmonic acid signaling pathway. The mRNA is cell-to-cell mobile.	335.09	-0.70813	0.203417	-3.48117	0.000499229	0.00245594
PITA_000004076	MA_10430772g0010	AT2G44350	CITRATE SYNTHASE 4 (CSY4); (ATCS)	encodes a mitochrondrion targeted citrate synthase, the first enzyme of the tricarboxylic acid cycle, catalyzing the condensation of acetyl-CoA and oxaloacetate, finally yielding citrate and CoA.	391.404	-0.60977	0.194233	-3.13937	0.00169311	0.00719307
PITA_000015558	MA_10434460g0020	AT2G44500		O-fucosyltransferase family protein;(source:Araport11)	142.819	-1.08134	0.294012	-3.67786	0.000235195	0.00124402
PITA_000065794	MA_80306g0010	AT2G44740	CYCLIN P4;1 (CYCP4;1)	cyclin p4;(source:Araport11)	2598.01	-0.717785	0.187351	-3.83122	0.000127507	0.000714561
PITA_000022826	MA_114193g0010	AT2G44850		hypothetical protein;(source:Araport11)	176.912	-0.867656	0.280582	-3.09235	0.00198582	0.00826049
PITA_000011262	MA_10435583g0010	AT2G45030		Translation elongation factor EFG/EF2 protein;(source:Araport11)	420.608	-1.82048	0.201686	-9.02632	1.77549e-19	4.93173e-18
PITA_000019085	MA_714494g0010	AT2G45270	GLYCOPROTEASE 1 (GCP1)	Mitochondrial protein essential for embryo development.	186.077	-1.74333	0.319321	-5.45949	4.77504e-08	4.85056e-07
PITA_000053943	MA_116863g0010	AT2G45440	DIHYDRODIPICOLINATE SYNTHASE 2 (DHDPS2)	Encodes a protein that likely has dihydropicolinate synthase activity based on its mutant phenotype of decreased lysine levels and increased aspartate levels. The mutant also has increased levels of threonine. The enzyme is predicted to localize to the chloroplast.	327.952	-1.10667	0.21592	-5.12536	2.9697e-07	2.68854e-06
PITA_000077638	MA_57006g0010	AT2G45510	CYTOCHROME P450, FAMILY 704, SUBFAMILY A, POLYPEPTIDE 2 (CYP704A2)	member of CYP704A	563.294	-1.32269	0.304257	-4.34728	1.37838e-05	9.29059e-05
PITA_000040066	MA_375589g0010	AT2G45770	CPFTSY	chloroplast SRP receptor homolog, alpha subunit CPFTSY. Required for LHCP integration into isolated thylakoids.	203.229	-1.99078	0.263866	-7.54465	4.53515e-14	8.32313e-13
PITA_000026798	MA_102685g0020	AT2G46950	CYTOCHROME P450, FAMILY 709, SUBFAMILY B, POLYPEPTIDE 2 (CYP709B2)	cytochrome P450, family 709, subfamily B, polypeptide 2;(source:Araport11)	169.555	-1.7501	0.373011	-4.69181	2.70795e-06	2.06486e-05
PITA_000042229	MA_138894g0010	AT2G47000	MULTIDRUG RESISTANCE 4 (MDR4);P-GLYCOPROTEIN 4 (PGP4); (ATABCB4);ATP-BINDING CASSETTE B4 (ABCB4);ARABIDOPSIS P-GLYCOPROTEIN 4 (ATPGP4)	Encodes an auxin efflux transmembrane transporter that is a member of the multidrug resistance P-glycoprotein (MDR/PGP) subfamily of ABC transporters. Functions in the basipetal redirection of auxin from the root tip. Exhibits apolar plasma membrane localization in the root cap and polar localization in tissues above and is involved in root hair elongation.	106.152	-2.8505	0.37753	-7.55039	4.3397e-14	7.98301e-13
PITA_000000754	MA_103776g0010	AT2G47160	(AtBOR1);REQUIRES HIGH BORON 1 (BOR1)	Boron transporter. Protein accumulates in shoots and roots under conditions of boron deficiency and is degraded within several hours of restoring boron supply. Localized to the plasma membrane under B limitation, and to the cytoplasm after B application before degradation. Protein is transferred via the endosomes to the vacuole for degradation. Localized to the inner plasma membrane domain in the…	766.022	-1.0929	0.233202	-4.68652	2.77893e-06	2.11224e-05
PITA_000040044	MA_40677g0020	AT2G47420	ADENOSINE DIMETHYL TRANSFERASE 1A (DIM1A)	Encodes a putative rRNA dimethyltransferase.	154.559	-0.952743	0.287387	-3.31519	0.000915808	0.00417832
PITA_000028430	MA_845170g0010	AT2G47450	CHAOS (CAO);CHLOROPLAST SIGNAL RECOGNITION PARTICLE 43 (CPSRP43)	A component of the chloroplast signal recognition particle pathway that is involved in LHCP targeting. It is downregulated in response to high light. It recognizes the DPLG motif in Lhcb1. The mRNA is cell-to-cell mobile.	861.398	-1.92822	0.177874	-10.8404	2.21595e-27	9.88314e-26
PITA_000018451	MA_10435282g0010	AT2G47850		Zinc finger C-x8-C-x5-C-x3-H type family protein;(source:Araport11)	120.123	-1.13587	0.30877	-3.67869	0.000234438	0.00124113
PITA_000076881	MA_50191g0010	AT2G48130	(LTPG15)	Encodes a plasma membrane-localized glycosylphosphatidylinositol-anchored lipid transfer protein expressed in root endodermis and seed coats that is involved in very long chain fatty acid (and their derivatives) transport.	105.021	-2.64899	0.519108	-5.10296	3.34379e-07	2.99169e-06
PITA_000036818	MA_8291g0010	AT3G01015	MICROTUBULE DESTABILIZING PROTEIN60 (MD60)	MDP60 is a member of the TPX2 protein family. It co-localizes with microtubules and appears to function to destabilize them during light mediated hypocotyl growth.	182.664	-1.32242	0.359089	-3.68271	0.000230771	0.00122281
PITA_000036407	MA_2215g0010	AT3G01120	METHIONINE OVERACCUMULATION 1 (MTO1);CYSTATHIONINE GAMMA-SYNTHASE (CGS); (AtCGS1);CYSTATHIONINE GAMMA-SYNTHASE 1 (CGS1);A. THALIANA CYSTATHIONINE GAMMA-SYNTHETASE 1 (AtCYS1)	encodes a cystathionine gamma-synthase, which performs the first committed step in methionine biosynthesis. A conserved motif of 13 amino acids in the first exon is required for posttranscriptional autoregulation. This enzyme shares the same substrate as threonine synthase (TS) and its absence transcriptionally affects 8 genes in the genome.	3669.77	-1.42631	0.135994	-10.488	9.80744e-26	4.01087e-24
PITA_000053632	MA_48007g0010	AT3G01390	(AVMA10);VACUOLAR MEMBRANE ATPASE 10 (VMA10)	Subunit G of the vacuolar membrane ATPAse complex	859.463	-0.759484	0.231156	-3.28559	0.00101768	0.00458818
PITA_000040386	MA_19453g0040	AT3G01470	HOMEOBOX 1 (ATHB-1);ARABIDOPSIS THALIANA HOMEOBOX 1 (ATHB1);HOMEOBOX 1 (HB-1);HOMEODOMAIN PROTEIN FROM ARABIDOIPSIS THALIANA 5 (HAT5); (HD-ZIP-1)	Encodes a homeodomain leucine zipper class I (HD-Zip I) transcriptional activator involved in leaf and hypocotyl development. Its promoter is bound by PIF1 which likely regulates its expression. Its translation is regulated by a conserved upstream ORF (CPuORF33).	4752.05	-0.875001	0.159883	-5.47274	4.4312e-08	4.52071e-07
PITA_000012128	MA_7732g0010	AT3G01480	ARABIDOPSIS CYCLOPHILIN 38 (ATCYP38);CYCLOPHILIN 38 (CYP38)	Encodes a chloroplast cyclophilin functioning in the assembly and maintenance of photosystem II (PSII) supercomplexes. The mRNA is cell-to-cell mobile.	3545.87	-2.6622	0.223542	-11.9092	1.06016e-32	6.08251e-31
PITA_000010289	MA_10436230g0010	AT3G01510	LIKE SEX4 1 (LSF1)	Encodes a putative phosphatase, LSF1, required for normal starch turnover in leaves.	738.095	-1.70151	0.214474	-7.9334	2.13224e-15	4.39424e-14
PITA_000057185	MA_109054g0010	AT3G01790		Ribosomal protein L13 family protein;(source:Araport11)	3290.13	-2.89139	0.182554	-15.8385	1.68711e-56	2.54011e-54
PITA_000044998	MA_10432670g0020	AT3G02010		Pentatricopeptide repeat (PPR) superfamily protein;(source:Araport11)	16.4016	-2.30665	0.715126	-3.22551	0.00125748	0.0055373
PITA_000013783	MA_190693g0010	AT3G02060		DEAD/DEAH box helicase;(source:Araport11)	307.169	-2.46626	0.25729	-9.58553	9.19843e-22	2.99082e-20
PITA_000011774	MA_4511g0010	AT3G02330	MITOCHONDRIAL EDITING FACTOR 13 (MEF13)	Involved in cytidine to uridine editing of the mitochondrial mRNA AtMg00510.	269.534	-1.59746	0.260689	-6.12784	8.9082e-10	1.09549e-08
PITA_000023415	MA_10436247g0010	AT3G02450	FTSH (FILAMENTATION-TEMPERATURE-SENSITIVE PROTEIN H) INACTIVE 3 (FTSHI3)	Proteolytically inactive member of the FtsH (filamentation-temperature-sensitive protein H) protease family due to mutations in the protease domain.	141.197	-1.59134	0.275383	-5.77865	7.53044e-09	8.37275e-08
PITA_000023021	MA_8499291g0010	AT3G02690		Nucleotide/sugar transporter family protein	180.683	-2.47542	0.31946	-7.74876	9.27941e-15	1.8083e-13
PITA_000090093	MA_1139g0010	AT3G02830	ZINC FINGER PROTEIN 1 (ZFN1);PENTA 1 (PNT1)	Encodes a zinc finger protein that binds to PORA mRNA in vivo and recruits the Pfr form of phytochrome to the 5&#8242;-UTR of PORA mRNA to regulate translation of the mRNA.	253.566	-1.02253	0.236094	-4.33105	1.48403e-05	9.94319e-05
PITA_000032518	MA_7331g0010	AT3G02850	STELAR K+ OUTWARD RECTIFIER (SKOR)	Encodes SKOR, a member of Shaker family potassium ion (K+) channel. This family includes five groups based on phylogenetic analysis (FEBS Letters (2007) 581: 2357): I (inward rectifying channel): AKT1 (AT2G26650), AKT5 (AT4G32500) and SPIK (also known as AKT6, AT2G25600); II (inward rectifying channel): KAT1 (AT5G46240) and KAT2 (AT4G18290); III (weakly inward rectifying channel): AKT2 (AT4G22200…	192.316	-1.78772	0.326158	-5.48115	4.22574e-08	4.32416e-07
PITA_000001898	MA_50074g0010	AT3G02870	(VTC4)	Encodes a L-galactose-1-phosphate phosphatase, involved in ascorbate biosynthesis.	1578.17	-1.99795	0.231622	-8.6259	6.35901e-18	1.57893e-16
PITA_000066684	MA_7862g0010	AT3G03070		NADH-ubiquinone oxidoreductase-like protein;(source:Araport11)	950.063	-0.794488	0.167589	-4.74069	2.1299e-06	1.64962e-05
PITA_000029671	MA_8823857g0010	AT3G03420	(ATATP23)	Ku70-binding family protein;(source:Araport11)	198.672	-1.17318	0.268799	-4.36454	1.27391e-05	8.63817e-05
PITA_000074400	MA_9657824g0010	AT3G03990	DWARF 14 (D14)	Encodes an alpha/beta hydrolase essential for strigolactone signaling. Degradation of the protein is promoted by strigolactone. The mRNA is cell-to-cell mobile.	54.8737	-3.15979	0.600169	-5.26482	1.40324e-07	1.32414e-06
PITA_000069529	MA_10426544g0010	AT3G04120	GLYCERALDEHYDE-3-PHOSPHATE DEHYDROGENASE C SUBUNIT (GAPC);GLYCERALDEHYDE-3-PHOSPHATE DEHYDROGENASE C SUBUNIT 1 (GAPC1); (GAPC-1)	encodes cytosolic GADPH (C subunit) involved in the glycolytic pathway but also interacts with H2O2 potentially placing it in a signalling cascade induced by ROS. The mRNA is cell-to-cell mobile.	5447.81	-1.00023	0.200697	-4.98381	6.23455e-07	5.32607e-06
PITA_000042917	MA_10435626g0040	AT3G04790	EMBRYO DEFECTIVE 3119 (EMB3119)	Ribose 5-phosphate isomerase, type A protein;(source:Araport11)	3383.91	-1.81016	0.360549	-5.02056	5.15209e-07	4.45121e-06
PITA_000065941	MA_922179g0010	AT3G04870	ZETA-CAROTENE DESATURASE (ZDS);SPONTANEOUS CELL DEATH 1 (SPC1);PIGMENT DEFECTIVE EMBRYO 181 (PDE181)	Involved in the biosynthesis of carotenes and xanthophylls, reduces zeta-carotene to lycopene.	528.864	-0.674751	0.179068	-3.76812	0.000164479	0.00090313
PITA_000017486	MA_109283g0010	AT3G04920		Ribosomal protein S24e family protein;(source:Araport11)	1043.43	-0.651291	0.197776	-3.29307	0.00099099	0.0044768
PITA_000072274	MA_513089g0010	AT3G05060		SAR DNA-binding protein, putative, strong similarity to SAR DNA-binding protein-1 (Pisum sativum) GI:3132696; contains Pfam profile PF01798: Putative snoRNA binding domain; encodes NOP58-like protein	246.117	-0.749359	0.232817	-3.21867	0.00128789	0.00565226
PITA_000007852	MA_6067g0010	AT3G05390		S-adenosyl-L-methionine-dependent methyltransferase;(source:Araport11)	315.153	-1.86716	0.237145	-7.87349	3.44874e-15	7.00958e-14
PITA_000061543	MA_130934g0010	AT3G06260	GALACTINOL SYNTHASE 9 (GolS9);GALACTURONOSYLTRANSFERASE-LIKE 4 (GATL4)	Encodes a protein with putative galacturonosyltransferase activity.	654.69	-1.01894	0.315519	-3.22942	0.00124041	0.00547439
PITA_000048002	MA_10434011g0010	AT3G07470		transmembrane protein, putative (Protein of unknown function, DUF538);(source:Araport11)	216.642	-3.91539	0.360873	-10.8498	1.9993e-27	8.96762e-26
PITA_000043841	MA_10430494g0010	AT3G07880	SUPERCENTIPEDE1 (SCN1)	RhoGTPase GDP dissociation inhibitor (RhoGDI) that spatially restricts the sites of growth to a single point on the trichoblast. It regulates the NADPH oxidase RHD2/AtrbohC, which is required for hair growth.	246.47	-2.39861	0.295629	-8.11358	4.91488e-16	1.05425e-14
PITA_000024038	MA_45108g0010	AT3G07990	SERINE CARBOXYPEPTIDASE-LIKE 27 (SCPL27)	serine carboxypeptidase-like 27;(source:Araport11)	59.4037	-5.46868	0.683567	-8.00021	1.24206e-15	2.59591e-14
PITA_000005033	MA_10430622g0010	AT3G08010	(ATAB2)	Encodes a chloroplast-localized protein ATAB2. ATAB2 is involved in the biogenesis of Photosystem I and II. ATAB2 has A/U-rich RNA-binding activity and presumably functions as an activator of translation with targets at PS I and PS II.	809.053	-2.41656	0.243777	-9.91296	3.6564e-23	1.29193e-21
PITA_000068540	MA_10227167g0010	AT3G08490		delta-latroinsectotoxin-Lt1a protein;(source:Araport11)	448.875	-1.66823	0.303355	-5.49925	3.81405e-08	3.91984e-07
PITA_000038222	MA_10435380g0010	AT3G08500	MYB DOMAIN PROTEIN 83 (AtMYB83);MYB DOMAIN PROTEIN 83 (MYB83)	Encodes a putative R2R3-type MYB transcription factor (MYB83).	57.2774	-2.43569	0.517173	-4.70963	2.48172e-06	1.90402e-05
PITA_000026326	MA_192667g0010	AT3G09040	MITOCHONDRIAL RNA EDITING FACTOR 12 (MEF12)	Pentatricopeptide repeat (PPR) superfamily protein;(source:Araport11)	17.9366	-2.11967	0.658898	-3.21699	0.00129542	0.00568217
PITA_000020774	MA_58518g0010	AT3G09140		hypothetical protein (DUF674);(source:Araport11)	103.806	-2.27406	0.466634	-4.87334	1.09729e-06	8.91945e-06
PITA_000087910	MA_10435068g0010	AT3G09310		membrane protein insertion efficiency factor;(source:Araport11)	135.185	-1.55106	0.359419	-4.31546	1.59268e-05	0.00010632
PITA_000021648	MA_177059g0010	AT3G09640	ASCORBATE PEROXIDASE 2 (APX2); (ATAPX2);ASCORBATE PEROXIDASE 1B (APX1B)	Encodes a cytosolic ascorbate peroxidase APX2. Ascorbate peroxidases are enzymes that scavenge hydrogen peroxide in plant cells. Eight types of APX have been described for Arabidopsis: three cytosolic (APX1, APX2, APX6), two chloroplastic types (stromal sAPX, thylakoid tAPX), and three microsomal (APX3, APX4, APX5) isoforms.	349.983	-3.695	0.292223	-12.6445	1.20026e-36	8.34461e-35
PITA_000020536	MA_10434370g0050	AT3G10320	MUCILAGE-MODIFIED 5 (MUM5); (MUM5);MUCILAGE-RELATED 21 (MUCI21)	MUCI21 is a GT61 protein required for the production of highly branched xylan in seed coat mucilage. MUCI21 likely decorates xylan with xylose side chains that seem to be necessary for pectin attachment to the seed surface.	359.601	-2.17753	0.277545	-7.84568	4.30626e-15	8.67047e-14
PITA_000016538	MA_10427944g0010	AT3G10420	SEEDLING PLASTID DEVELOPMENT 1 (SPD1)	P-loop containing nucleoside triphosphate hydrolases superfamily protein;(source:Araport11)	378.818	-2.86536	0.279208	-10.2625	1.04019e-24	4.03081e-23
PITA_000005704	MA_10436888g0020	AT3G10670	ATP-BINDING CASSETTE I6 (ABCI6);NON-INTRINSIC ABC PROTEIN 7 (ATNAP7);NON-INTRINSIC ABC PROTEIN 7 (NAP7)	Plastidic SufC-like ATP-binding cassette/ATPase essential for Arabidopsis embryogenesis. Involved in the biogenesis and/or repair of oxidatively damaged Fe?S clusters. Expressed in embryos and meristems.	930.447	-1.26664	0.211457	-5.99005	2.09778e-09	2.48309e-08
PITA_000029019	MA_174635g0010	AT3G10840		alpha/beta-Hydrolases superfamily protein;(source:Araport11)	2283.82	-0.796148	0.204059	-3.90156	9.55747e-05	0.000549227
PITA_000026693	MA_77600g0010	AT3G11180	JASMONIC ACID OXIDASE 1 (JAO 1);JASMONATE-INDUCED OXYGENASE1 (JOX1)	One of 4 paralogs encoding a 2-oxoglutarate/Fe(II)-dependent oxygenases that hydroxylates JA to 12-OH-JA.	148.999	-1.2485	0.391625	-3.188	0.00143263	0.00621936
PITA_000001105	MA_83793g0010	AT3G11670	DIGALACTOSYL DIACYLGLYCEROL DEFICIENT 1 (DGD1)	Responsible for the final assembly of galactolipids in photosynthetic membranes. Provides stability to the PS I core complex (e.g. subunits PsaD, PsaE).	1109.79	-1.31237	0.168502	-7.78842	6.78527e-15	1.33659e-13
PITA_000089242	MA_10436441g0020	AT3G12060	TRICHOME BIREFRINGENCE-LIKE 1 (TBL1)	Encodes a member of the TBL (TRICHOME BIREFRINGENCE-LIKE) gene family containing a plant-specific DUF231 (domain of unknown function) domain. TBL gene family has 46 members, two of which (TBR/AT5G06700 and TBL3/AT5G01360) have been shown to be involved in the synthesis and deposition of secondary wall cellulose, presumably by influencing the esterification state of pectic polymers. A nomenclature…	136.397	-1.98095	0.304137	-6.51337	7.34832e-11	1.01698e-09
PITA_000027912	MA_203704g0010	AT3G12120	(ATFAD2);FATTY ACID DESATURASE 2 (FAD2)	Major enzyme responsible for the synthesis of 18:2 fatty acids in the endoplasmic reticulum. Contains His-rich motifs, which contribute to the interaction with the electron donor cytochrome b5. Mutations in this gene suppress the low temperature-induced phenotype of Arabidopsis tocopherol-deficient mutant vte2.	1289.65	-2.83249	0.212604	-13.3229	1.7047e-40	1.3522e-38
PITA_000074297	MA_10436544g0020	AT3G12580	ARABIDOPSIS HEAT SHOCK PROTEIN 70 (ATHSP70); (HSC70-4);HEAT SHOCK PROTEIN 70 (HSP70)	heat shock protein 70;(source:Araport11)	118.49	-1.06054	0.303592	-3.49332	0.000477055	0.00235666
PITA_000012121	MA_10287590g0010	AT3G12770	MITOCHONDRIAL EDITING FACTOR 22 (MEF22)	Encodes a pentatricopeptide repeat protein (PPR) protein involved in mitochondrial mRNA editing.	82.3317	-2.60323	0.383671	-6.78506	1.16038e-11	1.73054e-10
PITA_000003023	MA_552029g0010	AT3G13050	(AtNiaP);NICOTINATE TRANSPORTER (NiaP)	Encodes a plant nicotinate transporter than can also transport trigonelline (N-methylnicotinate).	64.7643	-1.33781	0.379733	-3.52303	0.000426637	0.00213596
PITA_000024269	MA_10432148g0010	AT3G13120	PLASTID RIBOSOMAL PROTEIN OF THE 30S SUBUNIT 10 (PRPS10)	Ribosomal protein S10p/S20e family protein;(source:Araport11)	3056.38	-3.21162	0.161842	-19.8441	1.23821e-87	5.42016e-85
PITA_000010147	MA_125759g0010	AT3G13224	RNA-BINDING GLYCINE-RICH PROTEIN D3 (RBGD3)	Belongs to a member of the RNA-binding glycine-rich (RBG) gene superfamily.	109.717	-3.14925	0.360728	-8.73026	2.54089e-18	6.52134e-17
PITA_000033647	MA_204527g0010	AT3G14200		Chaperone DnaJ-domain superfamily protein;(source:Araport11)	430.543	-5.5228	0.352296	-15.6766	2.18765e-55	3.1725e-53
PITA_000068288	MA_15820g0010	AT3G14420	GLYCOLATE OXIDASE 1 (GOX1)	Encodes a glycolate oxidase that modulates reactive oxygen species-mediated signal transduction during nonhost resistance. The mRNA is cell-to-cell mobile.	51.0472	-2.84589	0.465328	-6.11588	9.60226e-10	1.17484e-08
PITA_000022498	MA_10435805g0010	AT3G14930	(HEME1)	Uroporphyrinogen decarboxylase;(source:Araport11)	530.993	-4.6237	0.264316	-17.4931	1.61835e-68	3.75045e-66
PITA_000052444	MA_20154g0020	AT3G14940	PHOSPHOENOLPYRUVATE CARBOXYLASE 3 (PPC3);PHOSPHOENOLPYRUVATE CARBOXYLASE 3 (ATPPC3)	Encodes a cytosolic phosphoenolpyruvate carboxylase (PEPC) that has activity when expressed in E.coli. Its mRNA is most abundantly expressed in roots and siliques. PPC3 belongs to the plant-type PEPC family. It can form an enzymatically active complex with a castor bean ortholog of PPC4, which encodes a bacterial-type PEPC. The mRNA is cell-to-cell mobile.	1633.09	-1.57336	0.219118	-7.18045	6.94833e-13	1.14856e-11
PITA_000086975	MA_52440g0010	AT3G15030	MATERNAL EFFECT EMBRYO ARREST 35 (MEE35);TCP FAMILY TRANSCRIPTION FACTOR 4 (TCP4)	Arabidopsis thaliana TCP family transcription factor. Regulated by miR319. Involved in heterchronic regulation of leaf differentiation.	1671.61	-0.989167	0.202556	-4.88341	1.04264e-06	8.50157e-06
PITA_000015128	MA_97465g0010	AT3G15140	ENHANCER OF RNAI (ERI-1)	ERI (At3g15140) encodes a protein of 337 amino acids of the ribonuclease H-like superfamily. The protein contains both DEDDh and SAP domains.The first exon contains a TCT-microsatellite structure (starting 226 bp after ATG) that, based on sequence complementarity, is a miR5021-cleavage target site. ERI is predicted to function as an siRNA exonuclease. Overexpression leads to increased post transc…	150.726	-1.66156	0.313143	-5.30608	1.12005e-07	1.07845e-06
PITA_000035602	MA_953698g0010	AT3G15200		Tetratricopeptide repeat (TPR)-like superfamily protein;(source:Araport11)	274.209	-0.78095	0.228342	-3.42009	0.000626013	0.00300278
PITA_000029229	MA_101443g0010	AT3G15354	SPA1-RELATED 3 (SPA3)	Encodes a member of the SPA (suppressor of phyA-105) protein family (SPA1-SPA4). SPA proteins contain an N-terminal serine/threonine kinase-like motif followed by a coiled-coil structure and a C-terminal WD-repeat domain. SPA proteins function redundantly in suppressing photomorphogenesis in dark- and light-grown seedlings. SPA3 (and SPA4) predominantly regulates elongation growth in adult plants.	261.021	-2.29082	0.290446	-7.88726	3.089e-15	6.29464e-14
PITA_000065302	MA_137154g0010	AT3G15380	CHOLINE TRANSPORTER-LIKE 1 (ATCTL1);CHOLINE TRANSPORTER-LIKE 1 (CHER1)	Encodes a member of a choline transporter-like protein family that facilitates choline transport, localizes to the trans-Golgi network, and during cytokinesis is associated with the phragmoplast. Loss-of-function results in an altered choline metabolite profile, defects in sieve plate and sieve pore formation and impaired phloem transport.	94.7781	-1.14822	0.316443	-3.62852	0.000285053	0.0014796
PITA_000036226	MA_52914g0010	AT3G15550		trichohyalin;(source:Araport11)	45.4372	-1.46426	0.457524	-3.2004	0.00137237	0.00597345
PITA_000086163	MA_6712g0010	AT3G15730	(PLD);PHOSPHOLIPASE D ALPHA 1 (PLDALPHA1)	Encodes phospholipase D alpha 1 (PLD alpha 1). Positive regulator of abscisic acid (ABA) mediated stomatal movements. PLD alpha 1 plays an important role in seed deterioration and aging in Arabidopsis. The mRNA is cell-to-cell mobile.	118.919	-2.83337	0.377346	-7.50868	5.97277e-14	1.08854e-12
PITA_000041803	MA_112563g0010	AT3G15850	FATTY ACID DESATURASE 5 (FAD5);FATTY ACID DESATURASE B (FADB); (ATADS3); (ADS3); (JB67)	Chloroplastic enzyme responsible for the synthesis of 16:1 fatty acids from galactolipids and sulpholipids. Uses ferredoxin as electron donor. The mRNA is cell-to-cell mobile.	1171.88	-5.02684	0.319256	-15.7455	7.37807e-56	1.08325e-53
PITA_000041702	MA_80226g0010	AT3G16730	HYPERSENSITIVE TO EXCESS BORON 2 (HEB2)	condensin-2 complex subunit H2-like protein;(source:Araport11)	276.503	-0.717976	0.231565	-3.10053	0.00193172	0.0080561
PITA_000029184	MA_42261g0010	AT3G17430		Nucleotide/sugar transporter family protein The mRNA is cell-to-cell mobile.	1590.87	-0.952381	0.179877	-5.29461	1.1927e-07	1.14327e-06
PITA_000015794	MA_10432470g0010	AT3G17970	TRANSLOCON AT THE OUTER MEMBRANE OF CHLOROPLASTS 64-III (TOC64-III);TRANSLOCON AT THE OUTER MEMBRANE OF CHLOROPLASTS 64-III (atToc64-III)	Integral chloroplast outer membrane protein. Belongs to one of the 36 carboxylate clamp (CC)-tetratricopeptide repeat (TPR) proteins (Prasad 2010, Pubmed ID: 20856808) with potential to interact with Hsp90/Hsp70 as co-chaperones.	143.979	-1.18594	0.283806	-4.17869	2.93193e-05	0.000187159
PITA_000054188	MA_712594g0010	AT3G18110	EMBRYO DEFECTIVE 1270 (EMB1270)	Pentatricopeptide repeat (PPR) superfamily protein;(source:Araport11)	65.3199	-1.58637	0.419623	-3.78046	0.00015654	0.000863546
PITA_000023972	MA_84103g0010	AT3G18660	GLUCURONIC ACID SUBSTITUTION OF XYLAN 1 (GUX1);PLANT GLYCOGENIN-LIKE STARCH INITIATION PROTEIN 1 (PGSIP1)	Plants expressing an RNAi construct specifically targeting PGSIP1 was shown to have a dramatically reduced amount of starch. Encodes a glucuronyltransferase responsible for the addition of GlcA residues onto xylan and for secondary wall deposition.	246.859	-1.75245	0.234224	-7.48193	7.32372e-14	1.3205e-12
PITA_000050838	MA_245601g0010	AT3G18680	PLASTID 55 UMP KINASE (PUMPKIN)	Encodes a functional UMP Kinase located in the plastid that binds to group II intron plastid transcription products. Mutants show decreased accumulation of target transcripts/proteins.	570.543	-1.18445	0.221915	-5.3374	9.42873e-08	9.1681e-07
PITA_000040953	MA_83179g0010	AT3G18760		Translation elongation factor EF1B/ribosomal protein S6 family protein;(source:Araport11)	317.292	-1.20504	0.244612	-4.92635	8.37816e-07	6.94644e-06
PITA_000038039	MA_10429419g0010	AT3G18890	TRANSLOCON AT THE INNER ENVELOPE MEMBRANE OF CHLOROPLASTS 62 (Tic62);TRANSLOCON AT THE INNER ENVELOPE MEMBRANE OF CHLOROPLASTS 62 (AtTic62)	NAD(P)-binding Rossmann-fold superfamily protein;(source:Araport11)	699.583	-3.94737	0.266248	-14.8259	9.96308e-50	1.21395e-47
PITA_000019127	MA_10430509g0010	AT3G19050	PHRAGMOPLAST ORIENTING KINESIN 2 (POK2)	PHRAGMOPLAST ORIENTING KINESIN 2 is one of the two Arabidopsis homologs isolated in yeast two-hybrid screen for interaction partners of maize gene TANGLED1 (TAN1). Based on sequence homology in their motor domains, POK1 and POK2 belong to the kinesin-12 class which also includes the well-characterized group of phragmoplast-associated kinesins AtPAKRPs. Both kinesins are composed of an N-terminal …	383.366	-1.67931	0.240692	-6.97702	3.0151e-12	4.76092e-11
PITA_000025384	MA_12899g0010	AT3G19240		Vacuolar import/degradation, Vid27-related protein;(source:Araport11)	173.512	-2.18084	0.391338	-5.57276	2.5073e-08	2.62594e-07
PITA_000022750	MA_140175g0010	AT3G19300		Protein kinase superfamily protein;(source:Araport11)	222.855	-0.721769	0.234207	-3.08175	0.00205786	0.00851456
PITA_000063842	MA_10430750g0010	AT3G19430		late embryogenesis abundant protein-related / LEA protein-like protein;(source:Araport11)	2274.34	-1.36005	0.191056	-7.1186	1.0903e-12	1.77486e-11
PITA_000022839	MA_99177g0010	AT3G19553	POLYAMINE UPTAKE TRANSPORTER 5 (PUT5)	Encodes POLYAMINE UPTAKE TRANSPORTER 5, an amino acid permease family protein.	492.263	-1.03045	0.215164	-4.78912	1.67518e-06	1.32125e-05
PITA_000080025	MA_99945g0010	AT3G19620		Glycosyl hydrolase family protein;(source:Araport11)	45.7213	-4.68935	0.624643	-7.50726	6.03786e-14	1.09871e-12
PITA_000072599	MA_466704g0010	AT3G19810	DOMAIN OF UNKNOWN FUNCTION 177 A (DUF177A); (DUF177)	BTB/POZ domain protein, putative (DUF177);(source:Araport11)	508.919	-2.2434	0.193546	-11.591	4.57563e-31	2.45258e-29
PITA_000020535	MA_10434063g0010	AT3G20320	ATP-BINDING CASSETTE I15 (ABCI15);TRIGALACTOSYLDIACYLGLYCEROL2 (TGD2)	Encodes a permease-like component of an ABC transporter involved in lipid transfer from ER to chloroplast. A phosphatidic acid-binding protein with a predicted mycobacterial cell entry domain. It is tethered to the inner chloroplast envelope membrane facing the outer envelope membrane. Presumed bacterial orthologs of TGD1 and TGD2 in Gram-negative bacteria are typically organized in transcription…	365.55	-0.978365	0.210906	-4.63887	3.50317e-06	2.62216e-05
PITA_000001674	MA_1829g0010	AT3G20330	PYRIMIDINE B (PYRB)	encodes aspartate carbamoyltransferase catalyzing the second step in the de novo pyrimidine ribonucleotide biosynthesis	592.595	-1.51834	0.181763	-8.3534	6.63242e-17	1.51769e-15
PITA_000008331	MA_10436580g0020	AT3G20500	PURPLE ACID PHOSPHATASE 18 (PAP18);PURPLE ACID PHOSPHATASE 18 (ATPAP18)	purple acid phosphatase 18;(source:Araport11)	26.9109	-3.17408	0.657703	-4.826	1.393e-06	1.11431e-05
PITA_000010811	MA_24566g0010	AT3G21190	(ATMSR1);MANNAN SYNTHESIS RELATED 1 (MSR1)	O-fucosyltransferase family protein;(source:Araport11)	7833.27	-2.01309	0.229025	-8.78984	1.49776e-18	3.93379e-17
PITA_000015598	MA_386726g0010	AT3G21200	PROTON GRADIENT REGULATION 7 (PGR7);GLUTR BINDING PROTEIN (GBP);GLUTR BINDING PROTEIN (GLUTRBP)	Encodes a soluble glutamyl-tRNA reductase (GluTR) binding protein that forms a ternary complex with FLU and GluTR.	708.14	-1.94664	0.185765	-10.479	1.0787e-25	4.40385e-24
PITA_000062356	MA_10199979g0010	AT3G22142		Encodes a Protease inhibitor/seed storage/LTP family protein	88.1905	-4.10629	0.691939	-5.93447	2.94798e-09	3.43781e-08
PITA_000024393	MA_10435299g0010	AT3G22450		Ribosomal L18p/L5e family protein;(source:Araport11)	177.119	-0.879771	0.271089	-3.24532	0.00117317	0.00521363
PITA_000012211	MA_10432609g0010	AT3G22550		NAD(P)H-quinone oxidoreductase subunit, putative (DUF581);(source:Araport11)	339.775	-2.0366	0.244348	-8.33484	7.76014e-17	1.76719e-15
PITA_000087004	MA_8892965g0010	AT3G22600	GLYCOSYLPHOSPHATIDYLINOSITOL-ANCHORED LIPID PROTEIN TRANSFER 5 (LTPG5)	Bifunctional inhibitor/lipid-transfer protein/seed storage 2S albumin superfamily protein;(source:Araport11)	77.9335	-2.34442	0.382491	-6.12934	8.82446e-10	1.08642e-08
PITA_000019027	MA_29913g0010	AT3G22830	ARABIDOPSIS THALIANA HEAT SHOCK TRANSCRIPTION FACTOR A6B (AT-HSFA6B);HEAT SHOCK TRANSCRIPTION FACTOR A6B (HSFA6B)	member of Heat Stress Transcription Factor (Hsf) family	136.867	-1.32303	0.426074	-3.10516	0.00190175	0.00794793
PITA_000060617	MA_3663g0010	AT3G22960	PLASTIDIAL PYRUVATE KINASE 1 (PKP1); (PKP-ALPHA)	encodes a chloroplast pyruvate kinase alpha subunit. Important for seed oil biosynthesis. Ubiquitously expressed, with significantly increased expression in maturing seeds. The mRNA is cell-to-cell mobile.	59.2633	-1.47292	0.401965	-3.6643	0.000248012	0.00130307
PITA_000012120	MA_175688g0010	AT3G23330		Tetratricopeptide repeat (TPR)-like superfamily protein;(source:Araport11)	153.188	-3.09178	0.306642	-10.0827	6.58757e-24	2.42928e-22
PITA_000000450	MA_10427827g0020	AT3G23370		RNA-binding (RRM/RBD/RNP motifs) family protein;(source:Araport11)	234.021	-1.17647	0.228583	-5.14678	2.64994e-07	2.41571e-06
PITA_000012496	MA_10429604g0010	AT3G23400	FIBRILLIN 4 (FIB4)	Encodes FIBRILLIN 4 (FIB4). The fibrillins are a large family of chloroplast proteins that have been linked with stress tolerance and disease resistance. FIBRILLIN 4 is required for plastoglobule development and stress resistance.	595.698	-2.82381	0.212532	-13.2865	2.77137e-40	2.1764e-38
PITA_000053391	MA_7040g0020	AT3G23670	(KINESIN-12B); (PAKRP1L)	Microtubule motor kinesin PAKRP1L/Kinesin-12B. Together with PAKRP1/Kinesin-12A, serve as linkers of the plus ends of antiparallel microtubules in the phragmoplast.	88.4188	-1.48751	0.440641	-3.37578	0.000736063	0.0034625
PITA_000079940	MA_6634g0010	AT3G23890	(ATTOPII);TOPOISOMERASE II (TOPII)	Encodes a topoisomerase II that is highly expressed in young seedlings. The protein is localized in the nucleus and gene expression levels are increased in proliferative tissues.	109.228	-1.13377	0.337438	-3.35993	0.000779622	0.00363844
PITA_000025219	MA_124514g0010	AT3G23920	BETA-AMYLASE 1 (BAM1); (ATBAM1); (TR-BAMY);BETA-AMYLASE 7 (BMY7)	Encodes a chloroplast beta-amylase. Is necessary for leaf starch breakdown in the absence of BAM3.Activity of BAM1 increases 4 days after osmotic stress. BAM1 has a higher temperature optimum than BAM3 (PMID:25293962).	509.279	-1.88692	0.239185	-7.88895	3.04736e-15	6.21514e-14
PITA_000009353	MA_68707g0010	AT3G24000		Tetratricopeptide repeat (TPR)-like superfamily protein;(source:Araport11)	53.0579	-1.43239	0.42855	-3.34241	0.000830548	0.00384303
PITA_000004637	MA_136233g0010	AT3G24030		hydroxyethylthiazole kinase family protein;(source:Araport11)	388.038	-1.54716	0.224121	-6.90322	5.08378e-12	7.89556e-11
PITA_000019560	MA_40647g0020	AT3G24495	MUTS HOMOLOG 7 (MSH7);MUTS HOMOLOG 6-2 (MSH6-2);ARABIDOPSIS THALIANA MUTS HOMOLOG 7 (ATMSH7)	encodes a DNA mismatch repair homolog of human MutS gene, MSH6. There are four MutS genes in Arabidopsis, MSH2, MSH3, MSH6, and MSH7, which all act as heterodimers and bind to 51-mer duplexes. MSH2*MSH7 exhibit moderate affinity for a (T/G) substrate and weak binding of (+T), suggesting MSH2*MSH7 may be specialized for lesions/base mispairs not tested or for (T/G) mispairs in special contexts.	125.362	-1.03751	0.311274	-3.3331	0.000858847	0.00394816
PITA_000010907	MA_10430181g0010	AT3G24590	PLASTIDIC TYPE I SIGNAL PEPTIDASE 1 (PLSP1)	Encodes a signal peptidase Plsp1 (plastidic type I signal peptidase 1). Required for thylakoid development. Functions in the maturation of the 75-kD component of the translocon at the outer envelope membrane of chloroplasts and oxygen evolving complex subunit 33 (OE33). Involved in the maturation of PsbO, plastocyanin and FtsH2/8. The mRNA is cell-to-cell mobile.	63.1701	-3.28239	0.467923	-7.01482	2.30246e-12	3.66749e-11
PITA_000058450	MA_186340g0010	AT3G24830		Ribosomal protein L13 family protein;(source:Araport11)	1023.88	-0.566295	0.170284	-3.3256	0.000882283	0.00404645
PITA_000058836	MA_55799g0010	AT3G25250	AGC2 KINASE 1 (AGC2-1); (AtOXI1);OXIDATIVE SIGNAL-INDUCIBLE1 (OXI1); (AGC2)	Arabidopsis protein kinase The mRNA is cell-to-cell mobile.	31.3241	-1.85207	0.588991	-3.14448	0.00166381	0.00708378
PITA_000076240	MA_100722g0010	AT3G25410		Sodium Bile acid symporter family;(source:Araport11)	2535.62	-2.88274	0.204479	-14.0979	3.91036e-45	3.71218e-43
PITA_000038978	MA_10431990g0020	AT3G25500	FORMIN HOMOLOGY 1 (AFH1);ARABIDOPSIS THALIANA FORMIN HOMOLOGY 1 (ATFH1); (AHF1);FORMIN HOMOLOGY 1 (FH1)	Poly-L-proline-containing (PLP) protein that form part of the signal-transduction cascade that leads to rearrangement of the actin cytoskeleton. AFH1 is a nonprocessive formin that moves from the barbered end to the side of an actin filament after the nucleation event.	265.231	-1.76063	0.254277	-6.92404	4.38933e-12	6.86665e-11
PITA_000018010	MA_20016g0010	AT3G25560	NSP-INTERACTING KINASE 2 (NIK2); (ATNIK2)	NSP-interacting kinase 2;(source:Araport11)	1868.89	-1.9257	0.181047	-10.6365	2.01653e-26	8.58859e-25
PITA_000078444	MA_10121006g0010	AT3G25810		Terpenoid cyclases/Protein prenyltransferases superfamily protein;(source:Araport11)	269.486	-7.821	0.649833	-12.0354	2.31498e-33	1.37147e-31
PITA_000005676	MA_648g0010	AT3G25920	RIBOSOMAL PROTEIN L15 (RPL15)	encodes a plastid ribosomal protein CL15, a constituent of the large subunit of the ribosomal complex	893.642	-2.85447	0.180139	-15.846	1.49911e-56	2.28619e-54
PITA_000021404	MA_11292g0010	AT3G25980	MITOTIC ARREST-DEFICIENT 2 (MAD2); (ATMAD2)	Encodes MAD2 (MITOTIC ARREST-DEFICIENT 2). May have the spindle assembly checkpoint protein functions conserved from yeast to humans.	131.294	-1.18471	0.315597	-3.75385	0.000174138	0.00095047
PITA_000085662	MA_10197498g0010	AT3G26060	(ATPRX Q);PEROXIREDOXIN Q (PRXQ)	encodes periredoxin Q which decomposes peroxides and plays a role in the protection of the photosynthetic apparatus	5022.61	-4.44933	0.248257	-17.9223	7.90486e-72	2.05335e-69
PITA_000054151	MA_10437185g0010	AT3G26070		Plastid-lipid associated protein PAP / fibrillin family protein;(source:Araport11)	4887.1	-0.914655	0.183725	-4.97838	6.41175e-07	5.46363e-06
PITA_000027981	MA_10434513g0010	AT3G26380	ARAPASE (APSE)	APSE is a member of the Glycoside Hydrolase (GH27) family that functions as a &#946;-l-arabinopyranosidase.	828.313	-5.7079	0.248493	-22.97	9.29125e-117	9.98303e-114
PITA_000002124	MA_6390g0010	AT3G26570	(ORF02);PHOSPHATE TRANSPORTER 2;1 (PHT2;1)	low affinity phosphate transporter	1481.59	-1.8458	0.180836	-10.207	1.84475e-24	7.05603e-23
PITA_000008026	MA_10435659g0010	AT3G26720		Glycosyl hydrolase family 38 protein;(source:Araport11)	6.00011	-3.37596	1.01991	-3.31007	0.000932718	0.00424482
PITA_000023720	MA_229452g0010	AT3G26740	CCR-LIKE (CCL)	transcripts are differentially regulated at the level of mRNA stability at different times of day controlled by the circadian clock. mRNAs are targets of the mRNA degradation pathway mediated by the downstream (DST) instability determinant.	4410	-2.29338	0.202656	-11.3167	1.08527e-29	5.33337e-28
PITA_000009668	MA_10426931g0010	AT3G27180		S-adenosyl-L-methionine-dependent methyltransferases superfamily protein;(source:Araport11)	132.3	-1.62743	0.305003	-5.33579	9.51281e-08	9.24224e-07
PITA_000018949	MA_49347g0010	AT3G27200		Cupredoxin superfamily protein;(source:Araport11)	1332.01	-1.82826	0.214738	-8.51391	1.68161e-17	4.03553e-16
PITA_000054709	MA_26177g0010	AT3G27330		zinc finger (C3HC4-type RING finger) family protein;(source:Araport11)	58.9625	-1.48469	0.420285	-3.53259	0.000411507	0.00206874
PITA_000035227	MA_135287g0010	AT3G27740	CARBAMOYL PHOSPHATE SYNTHETASE A (CARA);VENOSA 6 (VEN6)	Encodes carbamoyl phosphate synthetase (CPS) small subunit (carA), also named as VEN6. Heterologous expression of the Arabidopsis VEN3 and VEN6 genes in a CPS-deficient Escherichia coli strain fully restored bacterial growth in minimal medium, demonstrating the enzymatic activity of the VEN3 and VEN6 proteins.	1244	-0.945625	0.173203	-5.45964	4.77112e-08	4.84866e-07
PITA_000027358	MA_10431940g0010	AT3G27925	DEGP PROTEASE 1 (DEGP1);DEGRADATION OF PERIPLASMIC PROTEINS 1 (DEG1)	Encodes a DegP protease; nuclear gene encoding chloroplast-targeted protease that can degrade two lumenal proteins, plastocyanin and OE33, suggesting a role as a general-purpose protease in the thylakoid lumen. Involved in the degradation of D1 protein of PS II, hence participating in the repair of PS II damages caused by photoinhibition. The mRNA is cell-to-cell mobile.	336.631	-2.92841	0.262212	-11.1681	5.84135e-29	2.78945e-27
PITA_000005519	MA_10431815g0020	AT3G28860	(ATPGP19);ATP-BINDING CASSETTE B19 (ABCB19);ARABIDOPSIS THALIANA ATP-BINDING CASSETTE B19 (ATABCB19); (MDR11);P-GLYCOPROTEIN 19 (PGP19); (MDR1); (ATMDR1);MULTIDRUG RESISTANCE PROTEIN 11 (ATMDR11)	Encodes a member of the ATP-binding cassette (ABC) transporter family that is involved in auxin transport and is involved in postembryonic organ separation. Also known as AtMDR11 and PGP19. Possibly regulates auxin-dependent responses by influencing basipetal auxin transport in the root. Acts upstream of phyA in regulating hypocotyl elongation and gravitropic response. Exerts nonredundant, partia…	1250.8	-0.946912	0.16764	-5.64847	1.6188e-08	1.72911e-07
PITA_000005896	MA_422175g0010	AT3G29360	UDP-GLUCOSE DEHYDROGENASE 2 (UGD2)	Encodes one of four UDP-glucose dehydrogenase UGD) genes. Mutation of this gene in combination with UGD3 leads to swollen plant cell walls and severe developmental defects associated with changes in pectic polysaccharides.	6792.63	-0.780273	0.196313	-3.97464	7.0486e-05	0.000416641
PITA_000059899	MA_31668g0010	AT3G30180	BRASSINOSTEROID-6-OXIDASE 2 (BR6OX2); (CYP85A2)	Encodes a cytochrome p450 enzyme that catalyzes the last reaction in the production of brassinolide. It is capable of converting 6-deoxocastasterone into castasterone, a C-6 oxidation, as well as the further conversion of castasterone into brassinolide by a Baeyer-Villinger oxidation reaction at C-6, resulting in the formation of an unusual seven-membered lactone ring. The enzyme possesses high a…	259.424	-2.33666	0.306711	-7.61845	2.56735e-14	4.79361e-13
PITA_000010088	MA_10436876g0010	AT3G42050		vacuolar ATP synthase subunit H family protein;(source:Araport11)	523.261	-0.680974	0.220702	-3.08548	0.00203221	0.00842909
PITA_000012746	MA_10098847g0010	AT3G43540		initiation factor 4F subunit (DUF1350);(source:Araport11)	155.986	-4.29331	0.359306	-11.9489	6.57845e-33	3.82067e-31
PITA_000003274	MA_10429270g0010	AT3G44620		protein-tyrosine phosphatase;(source:Araport11)	659.245	-1.46348	0.200216	-7.30948	2.68182e-13	4.59035e-12
PITA_000003916	MA_204735g0010	AT3G45850		P-loop containing nucleoside triphosphate hydrolases superfamily protein;(source:Araport11)	1432.08	-1.02988	0.216731	-4.75187	2.01541e-06	1.5699e-05
PITA_000014536	MA_57835g0010	AT3G46040	RIBOSOMAL PROTEIN S15A D (RPS15AD)	Regulated by TCP20. The mRNA is cell-to-cell mobile.	1709.56	-0.70016	0.169463	-4.13164	3.60184e-05	0.000226497
PITA_000024645	MA_10428889g0010	AT3G46740	TRANSLOCON AT THE OUTER ENVELOPE MEMBRANE OF CHLOROPLASTS 75-III (TOC75-III); (TOC75);MODIFIER OF ARG1 1 (MAR1)	Component of the translocon outer membrane (TOC) complex. Forms the outer envelope translocation channel (beta-barrel). Plays a role in preprotein conductance. Imported into chloroplast. Expressed in young dividing photosynthetic tissues. Knockout mutants are embryo lethal with arrested development at the two-cell stage. Knockout mutants have abnormal etioplasts.	1533.26	-0.705278	0.163374	-4.31696	1.58194e-05	0.000105632
PITA_000054758	MA_30958g0010	AT3G46940	DUTP-PYROPHOSPHATASE-LIKE 1 (DUT1)	DUTP-PYROPHOSPHATASE-LIKE 1;(source:Araport11)	59.3549	-2.145	0.539828	-3.97348	7.08303e-05	0.000418572
PITA_000002868	MA_65346g0010	AT3G47470	(CAB4);LIGHT-HARVESTING CHLOROPHYLL-PROTEIN COMPLEX I SUBUNIT A4 (LHCA4)	Encodes a chlorophyll a/b-binding protein that is more similar to the PSI Cab proteins than the PSII cab proteins. The predicted protein is about 20 amino acids shorter than most known Cab proteins.	51455.3	-3.52504	0.212999	-16.5496	1.61263e-61	2.93226e-59
PITA_000071960	MA_10431009g0010	AT3G47520	PLASTIDIC NAD-DEPENDENT MALATE DEHYDROGENASE (pNAD-MDH);MALATE DEHYDROGENASE (MDH)	Encodes a protein with NAD-dependent malate dehydrogenase activity, located in chloroplasts. The mRNA is cell-to-cell mobile.	912.342	-0.736374	0.188337	-3.90987	9.23472e-05	0.000532026
PITA_000004499	MA_15334g0010	AT3G48420		Haloacid dehalogenase-like hydrolase (HAD) superfamily protein;(source:Araport11)	1422.39	-3.70157	0.209511	-17.6676	7.44393e-70	1.83291e-67
PITA_000048634	MA_10177171g0010	AT3G48660		transmembrane protein, putative (DUF 3339);(source:Araport11)	402.245	-0.907123	0.213253	-4.25375	2.10218e-05	0.000137231
PITA_000025670	MA_10085364g0010	AT3G48730	GLUTAMATE-L-SEMIALDEHYDE AMINOMUTASE (GSAM);GLUTAMATE-1-SEMIALDEHYDE 2,1-AMINOMUTASE 2 (GSA2)	glutamate-1-semialdehyde 2,1-aminomutase 2;(source:Araport11)	3567.15	-2.67106	0.151644	-17.614	1.92366e-69	4.54715e-67
PITA_000014427	MA_101658g0010	AT3G48990	ACYL-ACTIVATING ENZYME 3 (AAE3)	Encodes an oxalyl-CoA synthetase and is required for oxalate degradation, for normal seed development, and for defense against an oxalate-producing fungal pathogen.	33.2999	-2.77346	0.741477	-3.74045	0.00018369	0.00099662
PITA_000070881	MA_138676g0010	AT3G49170	EMBRYO DEFECTIVE 2261 (EMB2261)	Tetratricopeptide repeat (TPR)-like superfamily protein;(source:Araport11)	86.103	-1.67647	0.357945	-4.6836	2.81877e-06	2.13969e-05
PITA_000014448	MA_168710g0010	AT3G49780	PHYTOSULFOKINE 4 PRECURSOR (ATPSK4);PHYTOSULFOKINE 4 PRECURSOR (PSK4); (ATPSK3 (FORMER SYMBOL))	Phytosulfokine 3 precursor, coding for a unique plant peptide growth factor. Plants overexpressing this gene (under a 35S promoter), develop normal cotyledons and hypocotyls but their growth, in particular that of their roots, was faster than that of wildtype.	33.2338	-4.13705	0.689151	-6.00311	1.93568e-09	2.29927e-08
PITA_000011498	MA_17738g0010	AT3G50070	CYCLIN D3;3 (CYCD3;3)	Encode CYCD3;3, a CYCD3 D-type cyclin. Important for determining cell number in developing lateral organs. Mediating cytokinin effects in apical growth and development.	216.702	-1.14779	0.295277	-3.88714	0.000101431	0.000580679
PITA_000069287	MA_10426384g0020	AT3G50120		transmembrane protein, putative (DUF247);(source:Araport11)	53.5095	-2.98379	0.543694	-5.488	4.06503e-08	4.16331e-07
PITA_000049159	MA_195595g0010	AT3G50750	BES1/BZR1 HOMOLOG 1 (BEH1)	BES1/BZR1 homolog 1;(source:Araport11)	101.882	-1.05979	0.339432	-3.12226	0.00179471	0.0075648
PITA_000058710	MA_836269g0010	AT3G51030	THIOREDOXIN H-TYPE 1 (ATTRX1);THIOREDOXIN H-TYPE 1 (TRX1);ARABIDOPSIS THALIANA THIOREDOXIN H-TYPE 1 (Attrx h1)	encodes a cytosolic thioredoxin that reduces disulfide bridges of target proteins by the reversible formation of a disulfide bridge between two neighboring Cys residues present in the active site. Thioredoxins have been found to regulate a variety of biological reactions in prokaryotic and eukaryotic cells.	3465.33	-0.604259	0.151281	-3.99428	6.4892e-05	0.000385503
PITA_000029414	MA_10435304g0010	AT3G51240	FLAVANONE 3-HYDROXYLASE (F3H); (F3'H);TRANSPARENT TESTA 6 (TT6)	Encodes flavanone 3-hydroxylase that is coordinately expressed with chalcone synthase and chalcone isomerases. Regulates flavonoid biosynthesis. Not responsive to auxin or ethylene stimulus (qRT-PCR).	2224.97	-1.81516	0.242554	-7.48353	7.23502e-14	1.3065e-12
PITA_000014353	MA_10041g0010	AT3G51280		Tetratricopeptide repeat (TPR)-like superfamily protein;(source:Araport11)	95.1595	-1.7072	0.367981	-4.63937	3.49467e-06	2.61746e-05
PITA_000007276	MA_10436440g0030	AT3G51880	HIGH MOBILITY GROUP B1 (HMGB1); (AtHMGB1);NUCLEOSOME/CHROMATIN ASSEMBLY FACTOR D1 (NFD1)	Encodes a protein belonging to the subgroup of HMGB (high mobility group B) proteins that have a distinctive DNA-binding motif, the HMG-box domain. The motif confers non-sequence specific interaction with linear DNA and structure-specific binding to distorted DNA sites. The HMGB proteins are involved in the assembly of nucleoprotein complexes. Can be phosphorylated by CK2alpha. In interphase cell…	1451.38	-0.799072	0.223261	-3.57909	0.000344795	0.0017607
PITA_000001839	MA_19557g0020	AT3G51895	SULFATE TRANSPORTER 3;1 (SULTR3;1); (AST12)	Encodes a chloroplast-localized sulfate transporter.	33.7232	-2.90179	0.572049	-5.07261	3.92387e-07	3.46479e-06
PITA_000043678	MA_9461995g0010	AT3G51990		Protein kinase superfamily protein;(source:Araport11)	596.366	-0.833149	0.216177	-3.85401	0.000116197	0.000657256
PITA_000026651	MA_46900g0010	AT3G52500		Eukaryotic aspartyl protease family protein;(source:Araport11)	405.326	-3.73091	0.232531	-16.0448	6.21958e-58	9.93368e-56
PITA_000030955	MA_113075g0010	AT3G52580		Ribosomal protein S11 family protein;(source:Araport11)	972.408	-0.586056	0.170504	-3.4372	0.000587755	0.00283307
PITA_000074157	MA_101067g0010	AT3G52930	FRUCTOSE-BISPHOSPHATE ALDOLASE 8 (FBA8); (ATFBA8)	Aldolase superfamily protein;(source:Araport11)	1010.3	-2.72514	0.181715	-14.9968	7.6999e-51	9.94591e-49
PITA_000074337	MA_61158g0010	AT3G52960	PEROXIREDOXIN-II-E (PRXIIE)	Thioredoxin superfamily protein;(source:Araport11)	21.4305	-3.01851	0.67183	-4.49296	7.02384e-06	4.99337e-05
PITA_000013646	MA_132042g0010	AT3G53690		RING/U-box superfamily protein;(source:Araport11)	153.936	-0.828443	0.256362	-3.23154	0.00123127	0.00544215
PITA_000007761	MA_10430792g0010	AT3G53740		Ribosomal protein L36e family protein;(source:Araport11)	1153.28	-0.855403	0.21601	-3.96002	7.49424e-05	0.000440888
PITA_000037462	MA_6556215g0010	AT3G53900	PYRIMIDINE R (PYRR);URACIL PHOSPHORIBOSYLTRANSFERASE (UPP)	Encodes UPP, a plastidial uracil phosphoribosyltransferase (UPRT) involved in uracil salvage. Loss-of-function mutation causes dramatic growth retardation, a pale-green to albino phenotype, abnormal root morphology and chloroplastic disorders.	164.555	-1.54815	0.342852	-4.51551	6.3164e-06	4.51761e-05
PITA_000057367	MA_41114g0010	AT3G54050	(CFBP1);HIGH CYCLIC ELECTRON FLOW 1 (HCEF1)	Encodes a chloroplastic fructose 1,6-bisphosphate phosphatase. also known as HCEF1 (High Cyclic Electron Flow 1). hcef1 mutants have constitutively elevated electron flow (CEFI) and plants with antisense suppression of this enzyme have higher levels of net leaf photosynthesis and increased sucrose biosynthesis. The mRNA is cell-to-cell mobile.	12961.6	-4.26493	0.173232	-24.6198	7.75654e-134	1.14593e-130
PITA_000037427	MA_10430836g0020	AT3G54090	FRUCTOKINASE-LIKE 1 (FLN1)	Encodes a fructokinase-like protein (AT3G54090/FLN1, AT1G69200/FLN2), a member of the pfkB-carbohydrate kinase family. FLN1 and FLN2 are potential plastidial thioredoxin z (TRX z) targets. Mutants display mutant chloroplast development, general plant growth and development defects and defects in PEP-dependent transcription.	178.831	-3.60931	0.316146	-11.4166	3.45505e-30	1.75635e-28
PITA_000077212	MA_119111g0010	AT3G54260	TRICHOME BIREFRINGENCE-LIKE 36 (TBL36)	Encodes a member of the TBL (TRICHOME BIREFRINGENCE-LIKE) gene family containing a plant-specific DUF231 (domain of unknown function) domain. TBL gene family has 46 members, two of which (TBR/AT5G06700 and TBL3/AT5G01360) have been shown to be involved in the synthesis and deposition of secondary wall cellulose, presumably by influencing the esterification state of pectic polymers. A nomenclature…	57.5417	-6.4025	0.854619	-7.49165	6.80154e-14	1.23388e-12
PITA_000006336	MA_43985g0010	AT3G54470		encodes the bi-functional orotate phosphoribosyltransferase/orotidine-5'-phosphate decarboxylase catalyzing the fifth and sixth step in the de novo pyrimidine ribonucleotide biosynthesis	573.665	-1.30063	0.210829	-6.16911	6.86769e-10	8.57119e-09
PITA_000022917	MA_31803g0010	AT3G54660	(ATGR2);GLUTATHIONE REDUCTASE (GR); (EMB2360)	Encodes glutathione reductase that is most likely localized in the chloroplast.	538.904	-1.19858	0.211265	-5.67337	1.40013e-08	1.50369e-07
PITA_000039174	MA_10434815g0010	AT3G54810	GATA TRANSCRIPTION FACTOR 8 (GATA8);BLUE MICROPYLAR END 3 (BME3);BLUE MICROPYLAR END 3-ZINC FINGER (BME3-ZF)	Encodes a protein containing a GATA type zinc finger domain that is expressed in the embryo axis and involved in germination. Mutants have a reduced rate of germination even when stratified.	273.933	-1.05435	0.272596	-3.8678	0.000109822	0.000625083
PITA_000017080	MA_10431493g0010	AT3G54890	PHOTOSYSTEM I LIGHT HARVESTING COMPLEX GENE 1 (LHCA1)	Encodes a component of the light harvesting complex associated with photosystem I.	40175.1	-4.60409	0.206463	-22.2999	3.70567e-110	3.36903e-107
PITA_000046534	MA_10430928g0010	AT3G55280	RIBOSOMAL PROTEIN L23A2 (RPL23A2);RIBOSOMAL PROTEIN L23AB (RPL23AB)	60S ribosomal protein L23A (RPL23aB). Paralog of RPL23aA	1793.52	-0.534048	0.1435	-3.72159	0.000197972	0.00106284
PITA_000079835	MA_10427281g0010	AT3G55800	SEDOHEPTULOSE-BISPHOSPHATASE (SBPASE)	Encodes the chloroplast enzyme sedoheptulose-1,7-bisphosphatase (SBPase), involved in the carbon reduction of the Calvin cycle. Increase in SBPase activity in transgenic lines accumulate up to 50% more sucrose and starch than wild-type. The mRNA is cell-to-cell mobile.	12875.9	-2.84138	0.166254	-17.0906	1.74354e-65	3.71296e-63
PITA_000011054	MA_206524g0010	AT3G56430		import inner membrane translocase subunit;(source:Araport11)	603.983	-0.852862	0.183911	-4.63736	3.52887e-06	2.63973e-05
PITA_000086570	MA_478623g0010	AT3G56650	PSBP-DOMAIN PROTEIN 6 (PPD6)	thylakoid lumenal protein (Mog1/PsbP/DUF1795-like photosystem II reaction center PsbP family protein);(source:Araport11)	684.569	-1.93204	0.252432	-7.65368	1.95306e-14	3.70221e-13
PITA_000061794	MA_122899g0010	AT3G57430	ORGANELLE TRANSCRIPT PROCESSING 84 (OTP84)	Encodes a chloroplast RNA editing factor.	73.8964	-1.32132	0.383464	-3.44575	0.000569487	0.00275399
PITA_000057946	MA_139754g0010	AT3G57520	SEED IMBIBITION 2 (AtSIP2);SEED IMBIBITION 2 (SIP2);RAFFINOSE SYNTHASE 2 (RS2)	SIP2 encodes a raffinose-specific alpha-galactosidase that catalyzes the breakdown of raffinose into alpha-galatose and sucrose. This enzyme may function in unloading raffinose from the phloem as part of sink metabolism. Although it was originally predicted to act as a raffinose synthase (RS), that activity was not observed for recombinant SIP2.	2828.88	-6.57633	0.226163	-29.0778	6.85599e-186	8.1031e-182
PITA_000045591	MA_623831g0010	AT3G57560	N-ACETYL-L-GLUTAMATE KINASE (NAGK)	encodes a N-acetylglutamate kinase, involved in arginine biosynthesis	950.596	-1.2789	0.18354	-6.96796	3.21575e-12	5.07097e-11
PITA_000065853	MA_10437233g0020	AT3G57620		glyoxal oxidase-related protein;(source:Araport11)	129.974	-3.90077	0.400614	-9.73697	2.09708e-22	7.06138e-21
PITA_000009549	MA_74926g0010	AT3G57680		Peptidase S41 family protein;(source:Araport11)	340.558	-4.03504	0.303817	-13.2812	2.97689e-40	2.32237e-38
PITA_000079098	MA_20446g0010	AT3G57810		Cysteine proteinases superfamily protein;(source:Araport11)	403.348	-0.630704	0.194001	-3.25104	0.00114983	0.00511955
PITA_000004071	MA_45377g0010	AT3G59030	A. THALIANA TRANSPARENT TESTA 12 (ATTT12);TRANSPARENT TESTA 12 (TT12)	Encodes a proton antiporter. Involved in the transportation of proanthocyanidin precursors into the vacuole. In vitro transport experiments showed that cyanidin-3-O-glucoside (anthocyanin) was an effective substrate, whereas the proanthocyanidin precursor epicatechin was not transported. However catechin-3-O-glucoside inhibited anthocyanin transport in a dose-dependent manner suggesting that glyc…	918.484	-3.99178	0.284744	-14.0188	1.19572e-44	1.11277e-42
PITA_000001890	MA_809372g0010	AT3G59340		solute carrier family 35 protein (DUF914);(source:Araport11)	68.4109	-1.62498	0.441745	-3.67855	0.000234563	0.00124146
PITA_000024655	MA_20588g0010	AT3G59540		Ribosomal L38e protein family;(source:Araport11)	594.677	-0.792965	0.177487	-4.46773	7.90553e-06	5.55998e-05
PITA_000027373	MA_122229g0010	AT3G59890		Dihydrodipicolinate reductase, bacterial/plant;(source:Araport11)	372.345	-1.24177	0.1955	-6.35176	2.12868e-10	2.80635e-09
PITA_000056377	MA_10435168g0020	AT3G60550	CYCLIN P3;2 (CYCP3;2)	cyclin p3;(source:Araport11)	723.334	-0.92072	0.189564	-4.85704	1.19153e-06	9.61601e-06
PITA_000006364	MA_10429864g0010	AT3G60860	BIG2 (BIG2)	Encodes one of the functionally redundant ARF guanine-nucleotide exchange factors (ARF-GEFs). Functions as regulators of post-Golgi trafficking. The mRNA is cell-to-cell mobile.	508.3	-0.638312	0.19389	-3.29214	0.000994288	0.00449044
PITA_000005554	MA_6291g0010	AT3G61440	?-CYANOALANINE SYNTHASE C1 (CAS-C1);BETA-SUBSTITUTED ALA SYNTHASE 3;1 (ARATH;BSAS3;1);CYSTEINE SYNTHASE C1 (CYSC1);CYSTEINE SYNTHASE C1 (ATCYSC1)	Encodes a cysteine synthase isomer CysC1. The isomer is however less effective in cysteine biosynthesis. It is involved in beta-cyanoalanine biosynthesis, an intermediate of cyanide detoxification pathway. The mRNA is cell-to-cell mobile.	3837.98	-1.82603	0.138933	-13.1433	1.86019e-39	1.42301e-37
PITA_000023506	MA_88519g0010	AT3G62110		Pectin lyase-like superfamily protein;(source:Araport11)	1750.1	-1.01799	0.169655	-6.00038	1.96853e-09	2.33595e-08
PITA_000022268	MA_101395g0010	AT3G62270	REQUIRES HIGH BORON 2 (BOR2)	BOR2 is involved in efficient borate crosslinking of rhamnogalacturonan II in cell walls under boron limitation.	1735.9	-1.166	0.220736	-5.28234	1.27547e-07	1.21571e-06
PITA_000010154	MA_629244g0010	AT3G62700	MULTIDRUG RESISTANCE-ASSOCIATED PROTEIN 10 (ATMRP10);ATP-BINDING CASSETTE C14 (ABCC14);MULTIDRUG RESISTANCE-ASSOCIATED PROTEIN 10 (MRP10)	member of MRP subfamily	122.39	-1.13431	0.306483	-3.70106	0.000214699	0.00114406
PITA_000015741	MA_28336g0010	AT3G63170	(ATFAP1);FATTY-ACID-BINDING PROTEIN 1 (FAP1)	Encodes a plastid stroma localized fatty acid binding protein involved in fatty acid metabolism.	503.929	-1.28091	0.217418	-5.89148	3.82749e-09	4.40692e-08
PITA_000002494	MA_10430920g0010	AT3G63270	ANTAGONIST OF LHP1-1 (ALP1)	A mutation in ANTAGONIST OF LHP1 1 (ALP1) suppresses the phenotype of lhp1 mutant plants. ALP1 interacts genetically with several PcG and trxG components and antagonizes PcG silencing. The interaction has a negative effect on polycomb-mediated gene repression since double mutant combinations of clf alp1 or lhp1 alp1 show supression of the clf and lhp1 single mutant phenotypes. ALP1 domestication …	125.86	-1.63103	0.315597	-5.16809	2.36503e-07	2.16684e-06
PITA_000091851	MA_68436g0020	AT3G63400		Cyclophilin-like peptidyl-prolyl cis-trans isomerase family protein;(source:Araport11)	344.18	-2.05748	0.210402	-9.77881	1.38828e-22	4.73538e-21
PITA_000022625	MA_215523g0010	AT3G63410	INNER ENVELOPE PROTEIN 37 (IEP37); (E37);VITAMIN E DEFECTIVE 3 (VTE3);ALBINO OR PALE GREEN MUTANT 1 (APG1)	Encodes a MPBQ/MSBQ methyltransferase located in the chloroplast inner envelope membrane. Mutant plants lack plastoquinone (PQ), suggesting that the APG1 protein is involved in the methylation step of PQ biosynthesis. The gene product is also involved in tocopherol (vitamin E) biosynthesis.	2168.72	-2.62558	0.192298	-13.6537	1.91952e-42	1.65597e-40
PITA_000016672	MA_57417g0010	AT3G63460	(SEC31B)	transducin family protein / WD-40 repeat family protein;(source:Araport11)	69.0714	-1.60164	0.444625	-3.60223	0.000315505	0.00162481
PITA_000009360	MA_10002614g0010	AT3G63490	EMBRYO DEFECTIVE 3126 (EMB3126);PLASTID RIBOSOMAL PROTEIN L1 (PRPL1)	Ribosomal protein L1p/L10e family;(source:Araport11)	2800.13	-2.58184	0.159043	-16.2336	2.91956e-59	4.82605e-57
PITA_000039463	MA_10429955g0010	AT3G63510		FMN-linked oxidoreductases superfamily protein;(source:Araport11)	95.4942	-1.2911	0.361813	-3.56843	0.000359131	0.00182877
PITA_000014827	MA_210464g0010	AT3G63520	CAROTENOID CLEAVAGE DIOXYGENASE 1 (CCD1); (NCED1); (ATNCED1);CAROTENOID CLEAVAGE DIOXYGENASE 1 (ATCCD1)	Encodes a protein with 9-<i>cis</i>-epoxycarotenoid dioxygenase activity. The enzyme was shown to act on a variety of carotenoid including &#946;-carotene, lutein, zeaxanthin, and all-<i>trans</i>-violaxanthin. When those compounds are used as substrates, the major reaction product detected is a C14 dialdehyde: 4,9-dimethyldodeca-2,4,6,8,10-pentaene-1,12-dial. The enzyme did not cleave as efficie…	10.1449	-2.84927	0.879738	-3.23877	0.00120046	0.00532093
PITA_000003022	MA_75636g0010	AT4G00030		Plastid-lipid associated protein PAP / fibrillin family protein;(source:Araport11)	154.54	-2.39183	0.311108	-7.68811	1.49322e-14	2.86036e-13
PITA_000036283	MA_123647g0010	AT4G00350		MATE efflux family protein;(source:Araport11)	27.556	-2.40284	0.608894	-3.94623	7.93921e-05	0.000464293
PITA_000007740	MA_238396g0010	AT4G00620	EMBRYO DEFECTIVE 3127 (EMB3127)	Amino acid dehydrogenase family protein;(source:Araport11)	121.307	-1.36907	0.307682	-4.44963	8.60185e-06	6.00859e-05
PITA_000061506	MA_112179g0010	AT4G00680	ACTIN DEPOLYMERIZING FACTOR 8 (ADF8)	actin depolymerizing factor 8;(source:Araport11)	15953.5	-0.51616	0.164234	-3.14283	0.00167321	0.0071174
PITA_000058730	MA_157164g0010	AT4G01050	THYLAKOID RHODANESE-LIKE (TROL)	hydroxyproline-rich glycoprotein family protein, contains a rhodanese homology domain. Required for anchoring the FNR flavoenzyme to the thylakoid membranes and sustaining high efficiency photosynthetic linear electron flow. The mRNA is cell-to-cell mobile.	797.478	-4.23427	0.197329	-21.458	3.84773e-102	2.75614e-99
PITA_000034222	MA_10431531g0010	AT4G01210		glycosyl transferase family 1 protein;(source:Araport11)	1013.77	-0.739942	0.192521	-3.84343	0.000121328	0.000683496
PITA_000049063	MA_8012412g0010	AT4G01310	PLASTID RIBOSOMAL PROTEINS OF THE 50S SUBUNIT 5 (PRPL5)	Ribosomal L5P family protein;(source:Araport11)	4047.5	-3.02014	0.163327	-18.4914	2.42037e-76	6.89311e-74
PITA_000017071	MA_202526g0010	AT4G01650		Polyketide cyclase / dehydrase and lipid transport protein;(source:Araport11)	944.21	-1.55999	0.187021	-8.34122	7.35262e-17	1.67762e-15
PITA_000042741	MA_8475350g0010	AT4G01800	ALBINO OR GLASSY YELLOW 1 (AGY1); (SECA1)	Encodes the ATPase subunit of the chloroplast Sec translocation machinery which plays an essential role in chloroplast biogenesis and the regulation of photosynthesis, the absence of which triggers a retrograde signal, eventually leading to a reprogramming of chloroplast and mitochondrial gene expression.	817.518	-2.48595	0.240332	-10.3438	4.46402e-25	1.76161e-23
PITA_000014288	MA_10426237g0010	AT4G02060	(MCM7);PROLIFERA (PRL)	Member of the minichromosome maintenance complex, involved in DNA replication initiation. Abundant in proliferating and endocycling tissues. Localized in the nucleus during G1, S and G2 phases of the cell cycle, and are released into the cytoplasmic compartment during mitosis. Binds chromatin.	243.605	-1.24212	0.363907	-3.41327	0.000641875	0.00307263
PITA_000070018	MA_929730g0010	AT4G02110		transcription coactivator;(source:Araport11)	70.3479	-1.59645	0.423442	-3.77018	0.000163131	0.000896346
PITA_000082694	MA_113423g0010	AT4G02280	(ATSUS3);SUCROSE SYNTHASE 3 (SUS3)	Encodes a protein with sucrose synthase activity (SUS3). It appears to be important for sucrose metabolism in developing seeds, especially during the late maturation phase, about 18 days after flowering.	4580.17	-2.83022	0.261897	-10.8066	3.20299e-27	1.41518e-25
PITA_000096289	MA_16152g0010	AT4G02290	GLYCOSYL HYDROLASE 9B13 (AtGH9B13);GLYCOSYL HYDROLASE 9B13 (GH9B13)	glycosyl hydrolase 9B13;(source:Araport11)	10.0211	-3.39463	0.960309	-3.53493	0.000407876	0.00205179
PITA_000004945	MA_77917g0010	AT4G02360		transmembrane protein, putative (Protein of unknown function, DUF538);(source:Araport11)	38.5671	-2.02073	0.513461	-3.9355	8.30226e-05	0.00048361
PITA_000061369	MA_658463g0010	AT4G02750		Tetratricopeptide repeat (TPR)-like superfamily protein;(source:Araport11)	8.79196	-2.92673	0.921954	-3.17448	0.00150104	0.00647709
PITA_000072122	MA_10433916g0010	AT4G02780	GA REQUIRING 1 (GA1); (ABC33);ENT-COPALYL DIPHOSPHATE SYNTHETASE 1 (CPS1);CPP SYNTHASE (CPS);ARABIDOPSIS THALIANA ENT-COPALYL DIPHOSPHATE SYNTHETASE 1 (ATCPS1)	Catalyzes the conversion of geranylgeranyl pyrophosphate (GGPP) to copalyl pyrophosphate (CPP) of gibberellin biosynthesis	18.9043	-4.51209	0.970325	-4.65007	3.31816e-06	2.49316e-05
PITA_000023849	MA_108549g0010	AT4G02860	D-AMINO ACID RACEMASE2 (DAAR2)	Phenazine biosynthesis PhzC/PhzF protein;(source:Araport11)	2145.55	-1.07673	0.168146	-6.40354	1.51813e-10	2.03664e-09
PITA_000014083	MA_10429547g0010	AT4G03200		catalytics;(source:Araport11)	694.503	-0.715574	0.174777	-4.09421	4.23604e-05	0.000261518
PITA_000018476	MA_733845g0010	AT4G03280	PHOTOSYNTHETIC ELECTRON TRANSFER C (PETC);PROTON GRADIENT REGULATION 1 (PGR1)	Encodes the Rieske FeS center of cytochrome b6f complex. Gene is expressed in shoot but not in root. Mutant has reduced electron transport at saturating light intensities and Q-cycle activity is hypersensitive to acidification of the thylakoid lumen. The mRNA is cell-to-cell mobile.	16772.8	-3.9848	0.151627	-26.2803	3.21873e-152	8.45383e-149
PITA_000042420	MA_474303g0010	AT4G03520	THIOREDOXIN M2 (TRXM2); (ATHM2)	Encodes a redox activated co-chaperone, chloroplast localized thioredoxin, similar to prokaryotic types.	1948.4	-2.70094	0.169788	-15.9077	5.60519e-57	8.65984e-55
PITA_000075300	MA_934202g0010	AT4G04450	(AtWRKY42); (WRKY42)	member of WRKY Transcription Factor; Group II-b	52.1462	-2.05226	0.526126	-3.90071	9.59119e-05	0.000550951
PITA_000034245	MA_469702g0010	AT4G04930	(DES-1-LIKE)	Encodes a sphingolipid delta4-desaturase, involved in sphingolipid biosynthesis. Specifically expressed in floral tissues. Knockout mutants were devoid of sphinga-4,8-dienine in floral tissues.	356.858	-0.889542	0.274263	-3.24339	0.00118116	0.00524422
PITA_000054086	MA_85544g0010	AT4G04950	ARABIDOPSIS THALIANA MONOTHIOL GLUTAREDOXIN 17 (AtGRXS17);MONOTHIOL GLUTAREDOXIN 17 (GRXS17)	Encodes a monothiol glutaredoxin that is a critical component involved in ROS accumulation, auxin signaling, and temperature-dependent postembryonic growth in plants. It has been shown to associate with the cytosolic Fe-S assembly (CIA) complex and contributes to, but is not essential for, the correct functioning of client Fe-S proteins in unchallenged conditions.	736.094	-1.3558	0.178428	-7.59862	2.99308e-14	5.54471e-13
PITA_000042307	MA_10436275g0010	AT4G05190	KINESIN 5 (ATK5)	ATK5 encodes a kinesin protein involved in microtubule spindle morphogenesis. It acts as a minus-end directed motor as well as a plus-end tracking protein (+TIP). Localizes to mitotic spindle midzones and regions rich in growing plus-ends within phragmoplasts.	133.688	-1.22667	0.331416	-3.7013	0.0002145	0.00114326
PITA_000020268	MA_10253568g0010	AT4G08280		Thioredoxin superfamily protein;(source:Araport11)	146.237	-1.0984	0.272774	-4.02676	5.65502e-05	0.000340136
PITA_000006006	MA_191994g0010	AT4G09620	(MTERF12)	Mitochondrial transcription termination factor family protein;(source:Araport11)	345.721	-2.08615	0.222987	-9.35548	8.32239e-21	2.51888e-19
PITA_000014450	MA_657g0010	AT4G09650	ATP SYNTHASE DELTA-SUBUNIT GENE (ATPD);PIGMENT DEFECTIVE 332 (PDE332)	Encodes the chloroplast ATPase delta-subunit. The mRNA is cell-to-cell mobile.	22578.4	-2.76171	0.164548	-16.7836	3.21679e-63	6.13213e-61
PITA_000016891	MA_8052156g0010	AT4G09750		NAD(P)-binding Rossmann-fold superfamily protein;(source:Araport11)	172.645	-2.07076	0.277894	-7.45162	9.21985e-14	1.64234e-12
PITA_000000882	MA_10429265g0010	AT4G09800	S18 RIBOSOMAL PROTEIN (RPS18C)	encodes a ribosomal protein S18C, a constituent of the small subunit of the ribosomal complex	1793.77	-0.884421	0.185613	-4.76487	1.88974e-06	1.48011e-05
PITA_000064547	MA_17689g0010	AT4G09820	TRANSPARENT TESTA 8 (TT8); (ATTT8); (BHLH42)	TT8 is a regulation factor that acts in a concerted action with TT1, PAP1 and TTG1 on the regulation of flavonoid pathways, namely proanthocyanidin and anthocyanin biosynthesis. Affects dihydroflavonol 4-reductase gene expression. It is thought that a ternary complex composed of TT2, TT8 and TTG1 is necessary for correct expression of BAN in seed endothelium. Also important for important for marg…	567.511	-1.07726	0.210867	-5.10874	3.24306e-07	2.90707e-06
PITA_000048921	MA_10292334g0010	AT4G10180	DE-ETIOLATED 1 (DET1); (ATDET1);FUSCA 2 (FUS2)	Encodes a nuclear-localized protein that acts as a repressor of photomorphogenesis and may be involved in chromatin remodeling. The mRNA is cell-to-cell mobile.	269.678	-1.03956	0.280855	-3.7014	0.000214417	0.00114307
PITA_000093525	MA_58710g0010	AT4G10550		Subtilase family protein;(source:Araport11)	268.836	-2.29748	0.327026	-7.02537	2.13498e-12	3.40991e-11
PITA_000033869	MA_62853g0010	AT4G11570	(ATPYRP2)	Encodes plastid localized protein involved in riboflavin biosynthesis. It dephosphorylates 5-amino-6-ribitylamino- 2,4(1H,3H) pyrimidinedione 5&#8242;-phosphate (ARPP) .	2214.83	-1.05274	0.144221	-7.2995	2.88846e-13	4.92978e-12
PITA_000090092	MA_8922546g0010	AT4G11600	GLUTATHIONE PEROXIDASE 6 (ATGPX6); (PHGPX); (GPXL6);GLUTATHIONE PEROXIDASE 6 (GPX6); (LSC803)	Encodes glutathione peroxidase.	710.151	-0.61964	0.193091	-3.20906	0.00133169	0.00581574
PITA_000044054	MA_10434727g0010	AT4G12080	(ATAHL1);AT-HOOK MOTIF NUCLEAR-LOCALIZED PROTEIN 1 (AHL1)	AT-hook motif nuclear-localized protein 1;(source:Araport11)	2954.41	-1.06086	0.171379	-6.19016	6.0105e-10	7.56127e-09
PITA_000077296	MA_52987g0020	AT4G12320	CYTOCHROME P450, FAMILY 706, SUBFAMILY A, POLYPEPTIDE 6 (CYP706A6)	member of CYP706A	288.477	-2.35848	0.370194	-6.37094	1.87877e-10	2.49216e-09
PITA_000028233	MA_8787g0010	AT4G12910	SERINE CARBOXYPEPTIDASE-LIKE 20 (scpl20)	serine carboxypeptidase-like 20;(source:Araport11)	631.566	-6.00067	0.346579	-17.314	3.6902e-67	8.22916e-65
PITA_000066354	MA_103584g0010	AT4G13000		AGC (cAMP-dependent, cGMP-dependent and protein kinase C) kinase family protein;(source:Araport11)	23.6584	-2.03008	0.579654	-3.50223	0.000461383	0.00229025
PITA_000000887	MA_10427782g0010	AT4G13430	ISOPROPYL MALATE ISOMERASE LARGE SUBUNIT 1 (IIL1); (ATLEUC1)	Encodes a methylthioalkylmalate isomerase involved in glucosinolate biosynthesis.	900.601	-0.698541	0.178628	-3.91058	9.20739e-05	0.00053084
PITA_000079989	MA_653417g0010	AT4G13650		Pentatricopeptide repeat (PPR) superfamily protein;(source:Araport11)	58.069	-3.4425	0.540056	-6.37433	1.8376e-10	2.44441e-09
PITA_000008771	MA_692g0010	AT4G13670	PLASTID TRANSCRIPTIONALLY ACTIVE 5 (PTAC5)	plastid transcriptionally active 5;(source:Araport11)	1779.43	-1.40693	0.271387	-5.18419	2.1695e-07	2.00245e-06
PITA_000007412	MA_10430145g0020	AT4G13710		Pectin lyase-like superfamily protein;(source:Araport11)	128.101	-1.47334	0.292431	-5.03825	4.69795e-07	4.09176e-06
PITA_000021255	MA_11357g0010	AT4G13930	SERINE HYDROXYMETHYLTRANSFERASE 4 (SHM4)	Encodes a serine hydroxymethyltransferase maximally expressed in root	9083.32	-2.95493	0.214344	-13.7859	3.0982e-43	2.73266e-41
PITA_000010358	MA_10433454g0020	AT4G13940	HOMOLOGY-DEPENDENT GENE SILENCING 1 (HOG1); (SAH1);S-ADENOSYL-L-HOMOCYSTEIN HYDROLASE 1 (ATSAHH1);S-ADENOSYL-L-HOMOCYSTEIN HYDROLASE 1 (SAHH1);MATERNAL EFFECT EMBRYO ARREST 58 (MEE58);EMBRYO DEFECTIVE 1395 (EMB1395)	Encodes a S-adenosyl-L-homocysteine hydrolase required for DNA methylation-dependent gene silencing. The mRNA is cell-to-cell mobile.	9165.69	-1.2838	0.248249	-5.1714	2.32347e-07	2.13539e-06
PITA_000056970	MA_38687g0010	AT4G14050	MITOCHONDRIAL EDITING FACTOR 35 (MEF35)	Pentatricopeptide repeat (PPR) superfamily protein;(source:Araport11)	38.1071	-2.11166	0.498802	-4.23347	2.30115e-05	0.000149231
PITA_000028298	MA_285695g0010	AT4G14330	PHRAGMOPLAST-ASSOCIATED KINESIN-RELATED PROTEIN 2 (PAKRP2)	Orphan kinesin with processive motility on single microtubules.	60.065	-1.40778	0.386214	-3.64508	0.000267313	0.00139579
PITA_000038498	MA_371670g0010	AT4G14605	MTERF DEFECTIVE IN ARABIDOPSIS1 (MDA1)	Encodes a putative mitochondrial transcription termination factor whose mutation results in plants that exhibit altered chloroplast morphology and plant growth, and reduced pigmentation of cotyledons, leaves, stems and sepals.	84.5544	-2.51527	0.397842	-6.3223	2.57702e-10	3.35439e-09
PITA_000001804	MA_16536g0010	AT4G15080		DHHC-type zinc finger family protein;(source:Araport11)	667.126	-0.694853	0.189165	-3.67327	0.00023947	0.00126381
PITA_000062048	MA_10429870g0020	AT4G15093	(ATLIGB); (LIGB)	catalytic LigB subunit of aromatic ring-opening dioxygenase family;(source:Araport11)	119.492	-2.7599	0.858937	-3.21315	0.00131286	0.00574481
PITA_000015178	MA_81231g0010	AT4G15510	PSBP-DOMAIN PROTEIN1 (PPD1)	A nuclear-encoded thylakoid lumenal protein that is associated with photosystem I (PSI) but is not an integral subunit of PSI. It is an PSI assembly factor that assists the proper folding and integration of PsaB and PsaA into the thylakoid membrane. It is involved in the assembly of PSI reaction center heterodimer core.	1068.41	-4.25564	0.224025	-18.9963	1.83132e-80	5.92998e-78
PITA_000052326	MA_584406g0010	AT4G15530	PYRUVATE ORTHOPHOSPHATE DIKINASE (PPDK)	Encodes a dual-targeted protein believed to act as a pyruvate, orthophosphate dikinase. These enzymes are normally associated with C4 photosynthesis which does not occur in Arabidopsis. However, PPDK may play a role in remobilizing nitrogen during leaf senescence in Arabidopsis. The product of the long transcript (.1 gene model) was shown to be targeted to the chloroplast, whereas the shorter tra…	2032.19	-3.67756	0.191106	-19.2436	1.59724e-82	5.39364e-80
PITA_000071321	MA_10426889g0010	AT4G15560	CLOROPLASTOS ALTERADOS 1 (CLA1); (DEF); (CLA);1-DEOXY-D-XYLULOSE 5-PHOSPHATE (DXP) SYNTHASE 1 (DXS1);1-DEOXY-D-XYLULOSE 5-PHOSPHATE SYNTHASE 2 (DXPS2); (AtCLA1);1-DEOXY-D-XYLULOSE 5-PHOSPHATE SYNTHASE (DXS)	Encodes a protein with 1-deoxyxylulose 5-phosphate synthase activity involved in the MEP pathway. It is essential for chloroplast development in Arabidopsis	406.615	-1.84879	0.304308	-6.0754	1.23681e-09	1.4962e-08
PITA_000035973	MA_8028g0010	AT4G15890	CONDENSIN (CAP-D3)	CAP-3D is a subunit of condensin. It a target of MMD1 regulation and also involved in meiotic chromosome condensation. Mutants have reduced fertility.	167.871	-0.922666	0.290971	-3.17099	0.00151923	0.00654364
PITA_000006274	MA_21820g0010	AT4G16160	(ATOEP16-S); (ATOEP16-2)	Homologous to pea OEP16 and barley pPORA (OEP16), a member of Arabidopsis OEP16 family. Two OEP16 genes are closely related to each other and are conserved in all land plants, OEP16-2, also named OEP16-S, and OEP16-1 (renamed OEP16-L) are result of the gene duplication event that occurred prior to divergence of bryophytes and seed plants. Predominantly expressed in seed and is not inducible by co…	5588.47	-1.08281	0.13758	-7.87041	3.53471e-15	7.17198e-14
PITA_000074672	MA_10266495g0010	AT4G16260		Encodes a putative beta-1,3-endoglucanase that interacts with the 30C02 cyst nematode effector. May play a role in host defense.	16.8127	-4.17681	0.902543	-4.62783	3.69515e-06	2.75626e-05
PITA_000046179	MA_130348g0010	AT4G16580		Protein phosphatase 2C family protein;(source:Araport11)	998.386	-0.831034	0.169665	-4.89808	9.67758e-07	7.9375e-06
PITA_000045871	MA_10196363g0010	AT4G16730	TERPENE SYNTHASE 02 (TPS02)	In the Col ecotype, no functional protein is encoded at this locus due to the presence of a two-base (AT) insertion 184 nucleotides downstream of the start codon leading to a frame shift and premature translational termination. However, in the Ws ecotype, a functional terpene synthase that localizes to the chloroplast is encoded at this locus. It can catalyze the synthesis of (E)-beta-ocimene and…	8.78231	-3.48754	1.02186	-3.41292	0.000642698	0.00307532
PITA_000087508	MA_74237g0010	AT4G16740	TERPENE SYNTHASE 03 (TPS03);TERPENE SYNTHASE 03 (ATTPS03)	Encodes an (E,E)-alpha-farnesene synthase in the Col ecotype of Arabidopsis. This enzyme can also catalyze the formation of (E)-beta-ocimene as well as trace amounts of myrcene and other related compounds in vitro. The cytosolic localization of the protein may make it favor (E,E)-alpha-farnesene biosynthesis because the precursor of this product, FPP, is primarily cytosolic. Transcript levels for…	18.1116	-2.12501	0.668623	-3.17818	0.00148201	0.00641255
PITA_000075788	MA_125709g0010	AT4G16745		Exostosin family protein;(source:Araport11)	242.15	-1.82668	0.37753	-4.83851	1.30818e-06	1.0493e-05
PITA_000045762	MA_581786g0010	AT4G16970		Protein kinase superfamily protein;(source:Araport11)	90.7389	-2.14089	0.421675	-5.07711	3.83226e-07	3.38896e-06
PITA_000032112	MA_3193g0010	AT4G17090	CHLOROPLAST BETA-AMYLASE (CT-BMY); (ATBAM3);BETA-AMYLASE 8 (BMY8);BETA-AMYLASE 3 (BAM3)	Encodes a beta-amylase targeted to the chloroplast. Transgenic BMY8 RNAi lines fail to accumulate maltose during cold shock suggesting that maltose accumulation coincides with BMY8 expression. Apart from maltose, the sugar content of the RNAi lines were similar to wildtype (glucose and sucrose unaffected).BAM3 activity declines 2 and 4 days after start of cold stress despite an increase in transc…	1667.53	-5.78793	0.252344	-22.9367	2.00144e-116	2.05696e-113
PITA_000009827	MA_10436710g0010	AT4G17370		Oxidoreductase family protein;(source:Araport11)	147.46	-2.63111	0.373423	-7.04591	1.84255e-12	2.95683e-11
PITA_000024245	MA_947876g0010	AT4G17560		Ribosomal protein L19 family protein;(source:Araport11)	3366.48	-3.17384	0.16657	-19.0541	6.07367e-81	1.99402e-78
PITA_000018049	MA_10432059g0010	AT4G17650		Polyketide cyclase / dehydrase and lipid transport protein;(source:Araport11)	240.674	-0.952969	0.248715	-3.83157	0.000127328	0.000713894
PITA_000006650	MA_13355g0010	AT4G17940		Tetratricopeptide repeat (TPR)-like superfamily protein;(source:Araport11)	1045.4	-3.46382	0.236102	-14.6709	9.90247e-49	1.13628e-46
PITA_000010420	MA_10434621g0010	AT4G18100		Ribosomal protein L32e;(source:Araport11)	1553.29	-0.78137	0.171731	-4.54998	5.36522e-06	3.89267e-05
PITA_000014645	MA_10428935g0010	AT4G18240	ARABIDOPSIS THALIANA STARCH SYNTHASE 4 (ATSS4);STARCH SYNTHASE 4 (SS4);STARCH SYNTHASE 4 (SSIV)	Encodes a starch synthase. In Arabidopsis leaves, the catalytic C-terminal region of STARCH SYNTHASE 4 promotes starch granule initiation while its non-catalytic N-terminal region determines starch granules morphology.	309.262	-1.003	0.228952	-4.38086	1.18213e-05	8.08073e-05
PITA_000018383	MA_138932g0010	AT4G18260		Cytochrome b561/ferric reductase transmembrane protein family;(source:Araport11)	203.457	-0.8878	0.289573	-3.0659	0.00217019	0.00891227
PITA_000065399	MA_5481g0010	AT4G18750	DEFECTIVELY ORGANIZED TRIBUTARIES 4 (DOT4)	Encodes a pentatricopeptide (PPR) protein involved in leaf and root development. dot4 mutants have an aberrant midgap venation pattern in juvenile leaves and cotyledons.	66.4267	-2.99297	0.431661	-6.93361	4.10226e-12	6.43886e-11
PITA_000001032	MA_10429177g0010	AT4G18780	LEAF WILTING 2 (LEW2);IRREGULAR XYLEM 1 (IRX1);CELLULOSE SYNTHASE 8 (ATCESA8);CELLULOSE SYNTHASE 8 (CESA8)	Encodes a member of the cellulose synthase family involved in secondary cell wall biosynthesis. Mutants have abnormal xylem formation, reduced cellulose content, and enhanced drought and osmotic stress tolerance. Mediates resistance towards bacterial pathogens via ABA. Confers resistance towards bacterial and fungal pathogens, independent of salicylic acid, ethylene and jasmonate signaling.	784.282	-1.98046	0.297496	-6.65711	2.79269e-11	4.03013e-10
PITA_000064751	MA_10425950g0010	AT4G19170	CAROTENOID CLEAVAGE DIOXYGENASE 4 (CCD4);NINE-CIS-EPOXYCAROTENOID DIOXYGENASE 4 (NCED4)	chloroplast-targeted member of a family of enzymes similar to nine-cis-epoxycarotenoid dioxygenase The mRNA is cell-to-cell mobile.	15.6704	-2.89843	0.830456	-3.49016	0.000482733	0.00238222
PITA_000038697	MA_10427118g0010	AT4G19380		Long-chain fatty alcohol dehydrogenase family protein;(source:Araport11)	2932.59	-1.12582	0.249153	-4.51858	6.2255e-06	4.45799e-05
PITA_000047808	MA_34822g0010	AT4G19390		Uncharacterized protein family (UPF0114);(source:Araport11)	3106.62	-2.29328	0.189956	-12.0727	1.47248e-33	8.83411e-32
PITA_000032298	MA_52077g0010	AT4G19420	PECTIN ACETYLESTERASE 8 (PAE8)	Pectinacetylesterase family protein;(source:Araport11)	9.21658	-3.47539	0.93295	-3.72516	0.000195192	0.00104892
PITA_000019288	MA_126635g0010	AT4G19810	CLASS V CHITINASE (ChiC)	ChiC encodes a Class V chitinase that is a part of glycoside hydrolase family 18 based on CAZy groupings. It appears to primarily act as an exochitinase in vitro where it predominantly cleaves a chitobiose (GlcNAc)2 residue from the non-reducing end of a chitin oligosaccharide. However, it shows some minor endochitinase activity in vitro, as well. A putative 24 amino-acid signal peptide may direc…	208.349	-4.04095	0.35103	-11.5117	1.15178e-30	6.06366e-29
PITA_000064250	MA_102148g0010	AT4G19860		Encodes a cytosolic calcium-independent phospholipase A.	198.18	-1.50441	0.280168	-5.36967	7.88807e-08	7.75616e-07
PITA_000004562	MA_10437279g0010	AT4G20960	PYRIMIDINE DEAMINASE (PYRD)	encodes diaminohydroxyphosphoribosylaminopyrimidine deaminase catalyzing the second step in the riboflavin biosynthesis	539.311	-2.37443	0.202464	-11.7277	9.19729e-32	5.06773e-30
PITA_000065528	MA_9363g0010	AT4G21120	CATIONIC AMINO ACID TRANSPORTER 1 (CAT1); (ATCAT1);AMINO ACID TRANSPORTER 1 (AAT1)	Encodes a member of the cationic amino acid transporter (CAT) subfamily of amino acid polyamine choline transporters. Mediates efficient uptake of Lys, Arg and Glu in a yeast system. The mRNA is cell-to-cell mobile.	108.694	-1.48897	0.375275	-3.96769	7.25733e-05	0.00042775
PITA_000057319	MA_17639g0020	AT4G21210	PPDK REGULATORY PROTEIN (ATRP1);PPDK REGULATORY PROTEIN (RP1)	Encodes a PPDK regulatory protein that has both protein kinase and protein phosphatase activities towards PPDK (pyruvate orthophosphate dikinase).	150.518	-1.771	0.286815	-6.17474	6.62735e-10	8.28437e-09
PITA_000030514	MA_218996g0010	AT4G21280	PHOTOSYSTEM II SUBUNIT Q (PSBQ);PHOTOSYSTEM II SUBUNIT QA (PSBQA);PHOTOSYSTEM II SUBUNIT Q-1 (PSBQ-1)	Encodes the PsbQ subunit of the oxygen evolving complex of photosystem II.	25818.3	-2.23134	0.35491	-6.28706	3.23544e-10	4.16555e-09
PITA_000024145	MA_117552g0010	AT4G21770		Pseudouridine synthase family protein;(source:Araport11)	514.372	-1.95169	0.245017	-7.96555	1.6449e-15	3.41072e-14
PITA_000061126	MA_10427936g0010	AT4G21960	(PRXR1)	Encodes AT4g21960 (AT4g21960/T8O5_170). The mRNA is cell-to-cell mobile.	11295.3	-0.584315	0.169667	-3.44389	0.000573403	0.00277123
PITA_000026312	MA_16080g0010	AT4G21990	(PRH-26);PAPS REDUCTASE HOMOLOG 26 (PRH26);APS REDUCTASE 3 (APR3); (ATAPR3)	Encodes a protein disulfide isomerase-like (PDIL) protein, a member of a multigene family within the thioredoxin (TRX) superfamily. This protein also belongs to the adenosine 5'-phosphosulfate reductase-like (APRL) group.	2555.91	-4.31241	0.252978	-17.0466	3.70616e-65	7.75276e-63
PITA_000047749	MA_28715g0010	AT4G22240	FIBRILLIN 1B (FBN1B)	Plastid-lipid associated protein PAP / fibrillin family protein;(source:Araport11)	193.116	-1.94261	0.271657	-7.15097	8.61643e-13	1.41539e-11
PITA_000017267	MA_53827g0010	AT4G22260	IMMUTANS (IM);PLASTID TERMINAL OXIDASE (PTOX); (IM1)	Similar to mitochondrial alternative oxidase. im mutants have a variegated phenotype and fail to differentiate chloroplasts in the majority of their cells under high light intensity continuous illumination. The white tissues of immutans accumulate phytoene, a non-colored C40 carotenoid intermediate. This suggests that immutans controls, either directly or indirectly, the activity of phytoene desa…	175.931	-1.26445	0.246939	-5.12051	3.04718e-07	2.75025e-06
PITA_000007776	MA_34035g0010	AT4G22530		S-adenosyl-L-methionine-dependent methyltransferases superfamily protein;(source:Araport11)	249.559	-3.76919	0.428766	-8.7908	1.48502e-18	3.90465e-17
PITA_000004327	MA_10435917g0020	AT4G22880	LEUCOANTHOCYANIDIN DIOXYGENASE (LDOX);ANTHOCYANIDIN SYNTHASE (ANS); (TT18);TANNIN DEFICIENT SEED 4 (TDS4)	encodes leucoanthocyanidin dioxygenase, which is involved in proanthocyanin biosynthesis. Mutant analysis suggests that this gene is also involved in vacuole formation.	50.6628	-2.27004	0.487197	-4.65939	3.17141e-06	2.38744e-05
PITA_000074036	MA_3721g0010	AT4G23160	CYSTEINE-RICH RLK (RECEPTOR-LIKE PROTEIN KINASE) 8 (CRK8)	Encodes a cysteine-rich receptor-like protein kinase.	11.7234	-2.96507	0.889647	-3.33286	0.000859577	0.00394998
PITA_000083410	MA_10428684g0020	AT4G23900		Nucleoside diphosphate kinase family protein;(source:Araport11)	2637.05	-1.33945	0.158817	-8.43394	3.34213e-17	7.81418e-16
PITA_000038966	MA_24622g0010	AT4G24050		NAD(P)-binding Rossmann-fold superfamily protein;(source:Araport11)	250.642	-0.954283	0.245443	-3.88801	0.000101071	0.000578761
PITA_000040443	MA_830234g0010	AT4G24130		DUF538 family protein (Protein of unknown function, DUF538);(source:Araport11)	27.1871	-2.31408	0.729687	-3.17133	0.0015174	0.00653698
PITA_000053660	MA_10436312g0010	AT4G24140		alpha/beta-Hydrolases superfamily protein;(source:Araport11)	175.267	-1.19948	0.360746	-3.325	0.000884173	0.00405433
PITA_000032696	MA_27893g0010	AT4G24380		dihydrofolate reductase;(source:Araport11)	217.984	-1.01359	0.232872	-4.35254	1.34568e-05	9.08318e-05
PITA_000028830	MA_91467g0010	AT4G24780	(PLL19)	Encodes a pectate lyase involved in response to nematodes.	11.8226	-2.43534	0.783915	-3.10664	0.00189225	0.00791662
PITA_000046858	MA_10436694g0010	AT4G24790		AAA-type ATPase family protein;(source:Araport11)	93.4016	-1.21773	0.339624	-3.58554	0.000336384	0.00172221
PITA_000017131	MA_10429573g0020	AT4G25050	ACYL CARRIER PROTEIN 4 (ACP4); (ATACP4)	encodes an acyl carrier protein predominantly expressed in leaves. Gene expression is upregulated by light.	779.454	-1.49347	0.227639	-6.56069	5.35604e-11	7.51817e-10
PITA_000051918	MA_10426641g0010	AT4G25080	MAGNESIUM-PROTOPORPHYRIN IX METHYLTRANSFERASE (CHLM)	Encodes a protein with methyltransferase activity responsible for the methylation of magnesium protoporphyrin IX. Mutants defective in this gene are affected in chlorophyll biosynthesis and show a reduction in the accumulation of a number of major thylakoid-associated proteins including components of PSI (LHCI), PSII (LHCII, D1, CP43) and the cytochrome b6f complex (Cytf). By contrast, no signifi…	5026.71	-2.83247	0.150263	-18.8501	2.93333e-79	9.37e-77
PITA_000044433	MA_384190g0010	AT4G25400		basic helix-loop-helix (bHLH) DNA-binding superfamily protein;(source:Araport11)	74.1371	-1.86719	0.414934	-4.49997	6.79639e-06	4.84187e-05
PITA_000018796	MA_10433305g0010	AT4G26180	COA CARRIER 2 (COAC2)	Encodes a mitochondrial CoA transporter.	884.887	-3.2985	0.224706	-14.6792	8.76628e-49	1.01082e-46
PITA_000001454	MA_66347g0010	AT4G26270	PHOSPHOFRUCTOKINASE 3 (PFK3)	phosphofructokinase 3;(source:Araport11)	546.983	-1.00485	0.211887	-4.74239	2.11213e-06	1.63854e-05
PITA_000082809	MA_127685g0010	AT4G26790		GDSL-motif esterase/acyltransferase/lipase. Enzyme group with broad substrate specificity that may catalyze acyltransfer or hydrolase reactions with lipid and non-lipid substrates.	1203.1	-1.46342	0.18054	-8.10581	5.23974e-16	1.12088e-14
PITA_000013528	MA_10436585g0010	AT4G27060	TORTIFOLIA 1 (TOR1);CONVOLUTA (CN);SPIRAL 2 (SPR2)	Encodes a novel, plant-specific microtubule-associated protein that regulates the orientation of cortical microtubules and the direction of organ growth. The protein plays a role in control of microtubule dependent anisotropic cell elongation. spr2 mutant rosette leaves, cauline leaves, roots, petioles and petals curl in an anticlockwise direction.	80.9439	-1.57043	0.363226	-4.32355	1.5354e-05	0.000102641
PITA_000085944	MA_9925347g0010	AT4G27220		NB-ARC domain-containing disease resistance protein;(source:Araport11)	24.3186	-2.00891	0.648227	-3.09909	0.00194119	0.00809275
PITA_000032909	MA_13576g0010	AT4G27240		zinc finger (C2H2 type) family protein;(source:Araport11)	79.1405	-2.1725	0.384345	-5.65246	1.58163e-08	1.6917e-07
PITA_000059042	MA_10433385g0020	AT4G27440	PROTOCHLOROPHYLLIDE OXIDOREDUCTASE B (PORB)	light-dependent NADPH:protochlorophyllide oxidoreductase B The mRNA is cell-to-cell mobile.	146.021	-1.66043	0.308039	-5.39032	7.03318e-08	6.96482e-07
PITA_000025543	MA_159115g0010	AT4G27600	GENES NECESSARY FOR THE ACHIEVEMENT OF RUBISCO ACCUMULATION 5 (NARA5)	Encodes a phosphofructokinase B-type carbohydrate kinase family protein, NARA5. Regulates photosynthetic gene expression.	56.6356	-5.16415	0.653098	-7.90715	2.63344e-15	5.40357e-14
PITA_000070639	MA_605776g0010	AT4G27670	HEAT SHOCK PROTEIN 21 (HSP21)	Encodes Hsp21, a chloroplast located small heat shock protein. A structure model of Hsp21, obtained by homology modeling, single-particle electron microscopy, and lysine-specific chemical crosslinking, shows that the Hsp21 subunits are arranged in two hexameric discs, rotated by 25 degree in relation to each other.	32.8436	-3.72498	0.683543	-5.44953	5.05041e-08	5.10177e-07
PITA_000012787	MA_961483g0010	AT4G27990	(YLMG1-2); (ATYLMG1-2)	One of four Arabidopsis homologs of bacterial ymlg proteins.	2534.23	-1.35537	0.187943	-7.21157	5.53099e-13	9.25275e-12
PITA_000038506	MA_10430423g0010	AT4G28190	ULTRAPETALA1 (ULT1)	Encodes a novel Cys-rich protein with a B-box like domain that acts as a negative regulator of meristem cell accumulation in inflorescence and floral meristems as loss-of-function ult1 mutations cause inflorescence meristem enlargement, the production of extra flowers and floral organs, and a decrease in floral meristem determinacy. Acts opposite to CLF which represses AG, but preventing depositi…	491.823	-0.676286	0.191034	-3.54013	0.000399937	0.00201443
PITA_000073611	MA_37275g0010	AT4G28556	(RIC7)	Encodes RIC7, the downstream effector of active Rop2 GTPase.	1070.16	-1.42636	0.234838	-6.07381	1.24914e-09	1.50957e-08
PITA_000010272	MA_10427421g0010	AT4G28570		Long-chain fatty alcohol dehydrogenase family protein;(source:Araport11)	176.825	-0.947341	0.301329	-3.14388	0.00166725	0.00709587
PITA_000013409	MA_18349g0010	AT4G28660	PHOTOSYSTEM II REACTION CENTER PSB28 PROTEIN (PSB28)	Similar to PsbW subunit of photosystem II.	1688.33	-3.68034	0.204626	-17.9857	2.52083e-72	6.62082e-70
PITA_000035156	MA_9405945g0010	AT4G28730	GLUTAREDOXIN C5 (GrxC5)	Encodes a glutaredoxin GrxC5. GrxC5 exists as two forms when expressed in Escherichia coli. The monomeric apoprotein possesses deglutathionylation activity mediating the recycling of plastidial methionine sulfoxide reductase B1 and peroxiredoxin IIE, whereas the dimeric holoprotein incorporates a [2Fe-2S] cluster.	91.5303	-1.04365	0.31999	-3.2615	0.00110826	0.00495217
PITA_000031479	MA_173127g0010	AT4G28740		LOW PSII ACCUMULATION-like protein;(source:Araport11)	341.954	-3.4479	0.32749	-10.5283	6.40077e-26	2.64976e-24
PITA_000067507	MA_15196g0010	AT4G28780		GDSL-motif esterase/acyltransferase/lipase. Enzyme group with broad substrate specificity that may catalyze acyltransfer or hydrolase reactions with lipid and non-lipid substrates.	10.2103	-3.94938	0.992666	-3.97856	6.93333e-05	0.000410443
PITA_000036022	MA_99242g0010	AT4G29070		Phospholipase A2 family protein;(source:Araport11)	599.235	-1.504	0.2263	-6.64604	3.01093e-11	4.33185e-10
PITA_000060218	MA_133160g0010	AT4G29120		6-phosphogluconate dehydrogenase family protein;(source:Araport11)	1436.3	-0.789846	0.192875	-4.09512	4.21957e-05	0.000260696
PITA_000078572	MA_402393g0010	AT4G29230	NAC DOMAIN CONTAINING PROTEIN 75 (NAC075);NAC DOMAIN CONTAINING PROTEIN 75 (anac075)	NAC domain containing protein 75;(source:Araport11)	283.039	-1.41758	0.314648	-4.5053	6.62807e-06	4.7248e-05
PITA_000002080	MA_9871172g0010	AT4G29400		oxidoreductase/transition metal ion-binding protein (DUF3531);(source:Araport11)	384.303	-0.810131	0.235087	-3.4461	0.00056875	0.002751
PITA_000033409	MA_10436837g0010	AT4G29670	ATYPICAL CYS HIS RICH THIOREDOXIN 2 (ACHT2)	Encodes a member of the thioredoxin family protein. Located in the chloroplast. Shows high activity towards the chloroplast 2-Cys peroxiredoxin A, and poor activity towards the chloroplast NADP-malate dehydrogenase.	1408.52	-1.15371	0.188558	-6.11858	9.44156e-10	1.15637e-08
PITA_000093748	MA_100805g0010	AT4G30020		PA-domain containing subtilase family protein;(source:Araport11)	49.3769	-1.6123	0.524144	-3.07606	0.00209755	0.00864851
PITA_000027745	MA_118124g0010	AT4G30330	SM PROTEIN E2 (SME2);PORCUPINE LIKE (PCP-LIKE)	Differs from PCP only in two amino acids, expression is regulated in a manner opposite to that of PCP in that it was upregulated in response to increasing ambient temperature.	670.088	-0.602473	0.174684	-3.44893	0.000562807	0.00272727
PITA_000028028	MA_10265574g0010	AT4G30470		NAD(P)-binding Rossmann-fold superfamily protein;(source:Araport11)	56.0957	-1.76361	0.485573	-3.63203	0.000281206	0.00146219
PITA_000021460	MA_141060g0010	AT4G30580	(ATS2);LYSOPHOSPHATIDIC ACID ACYLTRANSFERASE 1 (LPAT1);EMBRYO DEFECTIVE 1995 (EMB1995)	Encodes a plastidic lysophosphatidic acid acyltransferase (LPAAT). Is critical for chloroplasts phosphatidic acid biosynthesis. The null allele is embryo lethal.	347.492	-0.868354	0.220931	-3.93043	8.47933e-05	0.000492831
PITA_000070011	MA_864811g0010	AT4G30600		signal recognition particle receptor alpha subunit family protein;(source:Araport11)	39.0647	-2.50017	0.575521	-4.34419	1.39788e-05	9.40324e-05
PITA_000018316	MA_180788g0010	AT4G30610	SERINE CARBOXYPEPTIDASE 24 PRECURSOR (SCPL24);BRI1 SUPPRESSOR 1 (BRS1)	Encodes a secreted glycosylated serine carboxypeptidase with broad substrate preference that is involved in brassinosteroid signalling via BRI1. It is proteolytically processed in vivo by a separate as yet unidentified protease.	150.244	-0.886551	0.285727	-3.1028	0.00191702	0.00800327
PITA_000026026	MA_165748g0020	AT4G30620	STIC2 LIKE (STCL)	Homolog of STIC2, recent duplication.	939.774	-1.39316	0.185047	-7.52867	5.12608e-14	9.3785e-13
PITA_000092372	MA_187850g0010	AT4G30825		Tetratricopeptide repeat (TPR)-like superfamily protein;(source:Araport11)	202.749	-3.77014	0.312498	-12.0645	1.62645e-33	9.7086e-32
PITA_000002795	MA_10435445g0010	AT4G31210		DNA topoisomerase, type IA, core;(source:Araport11)	197.333	-0.96139	0.244549	-3.93127	8.44966e-05	0.000491348
PITA_000019841	MA_103898g0010	AT4G31850	PROTON GRADIENT REGULATION 3 (PGR3)	encodes a protein containing 27 pentatrico-peptide repeat (PPR) motifs. Functions in the stabilization of petL operon RNA and also in the translation of petL.	190.594	-1.1539	0.334202	-3.45269	0.000555025	0.00269232
PITA_000001030	MA_102060g0010	AT4G32410	ANISOTROPY1 (ANY1);CELLULOSE SYNTHASE 1 (AtCESA1);RADIALLY SWOLLEN 1 (RSW1);CELLULOSE SYNTHASE 1 (CESA1)	Encodes a cellulose synthase isomer. CESA1 mutants have cellulose defect in the primary cell wall. Multiple lines of evidence suggest that CESA1, along with CESA3 and CESA6 are present in the same plasma membrane complex for cellulose biosynthesis. lasma membrane complex for cellulose biosynthesis. As inferred from the null role of secondary wall-type CesAs, included in a set of five primary wall…	78.8377	-1.76775	0.421376	-4.19519	2.72649e-05	0.000174658
PITA_000021253	MA_169071g0010	AT4G32520	SERINE HYDROXYMETHYLTRANSFERASE 3 (SHM3);SERINE HYDROXYMETHYLTRANSFERASE 3 (AtSHMT3)	Encodes a serine hydroxymethyltransferase SHMT3 located in the plastid.	7955.38	-3.51583	0.182386	-19.2769	8.39674e-83	2.91885e-80
PITA_000038580	MA_105489g0010	AT4G32600		C3H4 type zinc finger protein;(source:Araport11)	911.785	-1.43669	0.27152	-5.2913	1.21449e-07	1.16274e-06
PITA_000087697	MA_10434779g0010	AT4G32830	ATAURORA1 (AUR1);ATAURORA1 (AtAUR1)	Encodes a member of a family of Ser/Thr kinases whose activities peak during cell division. Transcripts are abundant in tissues rich in dividing cells like roots and flowers but are low or absent in fully expanded leaves and stems. In interphase cells, the protein is predominantly nuclear. During mitosis, the protein associates with plant-specific cytoskeletal structures (preprophase band, phragm…	172.745	-1.29721	0.36821	-3.52302	0.000426658	0.00213596
PITA_000002950	MA_8868720g0010	AT4G33170		Tetratricopeptide repeat (TPR)-like superfamily protein;(source:Araport11)	185.378	-3.82239	0.324498	-11.7794	4.98393e-32	2.79171e-30
PITA_000005919	MA_54864g0010	AT4G33510	3-DEOXY-D-ARABINO-HEPTULOSONATE 7-PHOSPHATE SYNTHASE (DHS2); (ATDAHP2);3-DEOXY-D-ARABINO-HEPTULOSONATE-7-PHOSPHATE 2 (DAHP2)	Enzyme catalyzing the first committed step in aromatic amino acid biosynthesis The mRNA is cell-to-cell mobile.	19974.8	-5.94881	0.139775	-42.56	0	0
PITA_000016368	MA_10425953g0010	AT4G33540		metallo-beta-lactamase family protein;(source:Araport11)	382.453	-1.09101	0.288554	-3.78095	0.000156233	0.000862054
PITA_000042179	MA_222243g0010	AT4G33670		Encodes a L-galactose dehydrogenase, involved in ascorbate biosynthesis	60.7028	-2.29541	0.453026	-5.06684	4.04474e-07	3.55955e-06
PITA_000004242	MA_119546g0010	AT4G33680	ABERRANT GROWTH AND DEATH 2 (AGD2)	Encodes an L,L-diaminopimelate aminotransferase. Involved in disease resistance against Pseudomonas syringae. mutants have elevated SA levels, a low level of spontaneous cell death, callose deposition, and enlarged cells in leaves. genetically maps on chr 4 between L23H3 and nga1139.	84.9721	-1.19121	0.368896	-3.22912	0.00124172	0.00547843
PITA_000037724	MA_10436379g0010	AT4G33865		Ribosomal protein S14p/S29e family protein;(source:Araport11)	1006.7	-0.651191	0.169533	-3.84108	0.000122493	0.000689401
PITA_000025460	MA_9065834g0010	AT4G34050	CAFFEOYL COENZYME A O-METHYLTRANSFERASE 1 (CCoAOMT1)	S-adenosyl-L-methionine-dependent methyltransferases superfamily protein;(source:Araport11)	37134.5	-2.35364	0.287299	-8.19228	2.56321e-16	5.62574e-15
PITA_000005283	MA_53302g0010	AT4G34200	EMBRYO SAC DEVELOPMENT ARREST 9 (EDA9);PHOSPHOGLYCERATE DEHYDROGENASE 1 (PGDH1)	Encodes a 3-phosphoglycerate dehydrogenase that is essential for embryo and pollen development.	15435	-3.07675	0.170932	-17.9998	1.95436e-72	5.19069e-70
PITA_000078325	MA_10429498g0010	AT4G34215		Encodes a member of the SGNH-hydrolase superfamily of enzymes. The enzymes of the SGNH-hydrolase superfamily facilitate the hydrolysis of ester, thioester and amide bonds in a range of substrates including complex polysaccharides, lysophospholipids, acyl-CoA esters and other compounds.	52.5428	-1.75039	0.570772	-3.06671	0.00216426	0.00889098
PITA_000006352	MA_105092g0010	AT4G34350	CHLOROPLAST BIOGENESIS 6 (CLB6);4-HYDROXY-3-METHYLBUT-2-ENYL DIPHOSPHATE REDUCTASE (HDR); (ISPH)	Arabidopsis ISPH is involved in the plastid nonmevalonate pathway of isoprenoid biosynthesis. It was shown to complement the lethal phenotype of E. coli ispH mutant and is therefore most likely encodes a protein with 4-hydroxy-3-methylbut-2-en-1-yl diphosphate reductase activity involved in the last step of mevalonate-independent isopentenyl biosynthesis. Mutant has Albino seedling.	3493.47	-3.53035	0.223419	-15.8015	3.0382e-56	4.51679e-54
PITA_000043557	MA_20419g0010	AT4G34420		P-loop containing nucleoside triphosphate hydrolases superfamily protein;(source:Araport11)	555.006	-0.74336	0.178804	-4.1574	3.21892e-05	0.000204236
PITA_000050892	MA_124901g0010	AT4G34670		Ribosomal protein S3Ae;(source:Araport11)	2076.83	-0.651242	0.163837	-3.97493	7.04009e-05	0.000416242
PITA_000030522	MA_7478542g0010	AT4G34730	RBFA DOMAIN-CONTAINING PROTEIN 1 (RBF1)	ribosome-binding factor A family protein;(source:Araport11)	675.265	-2.75871	0.23144	-11.9198	9.33781e-33	5.38359e-31
PITA_000002281	MA_122602g0010	AT4G34830	PIGMENT DEFECTIVE 346 (PDE346);MATURATION OF RBCL 1 (MRL1)	Encodes MRL1, a conserved pentatricopeptide repeat protein, required for stabilization of rbcL mRNA.	619.495	-2.74221	0.218236	-12.5653	3.27429e-36	2.25649e-34
PITA_000004614	MA_20242g0010	AT4G35000	ASCORBATE PEROXIDASE 3 (APX3)	Encodes a microsomal ascorbate peroxidase APX3. Ascorbate peroxidases are enzymes that scavenge hydrogen peroxide in plant cells. Eight types of APX have been described for Arabidopsis: three cytosolic (APX1, APX2, APX6), two chloroplastic types (stromal sAPX, thylakoid tAPX), and three microsomal (APX3, APX4, APX5) isoforms. The APX3 protein interacts with AKR2 (ankyrin-containing protein that i…	5303.51	-0.874439	0.145211	-6.02183	1.72452e-09	2.05984e-08
PITA_000013737	MA_10437102g0010	AT4G35250	HIGH CHLOROPHYLL FLUORESCENCE PHENOTYPE 244 (HCF244)	HCF244 is a member of the atypical short-chain dehydrogenase/reductase superfamily, a modified group, which has lost enzyme activity.HCF244 interacts with unknown partners in a 200-400 kD membrane associated complex.	1672.36	-3.67498	0.219055	-16.7765	3.62578e-63	6.8565e-61
PITA_000028029	MA_10435631g0010	AT4G35420	TETRAKETIDE ALPHA-PYRONE REDUCTASE 1 (TKPR1);DIHYDROFLAVONOL 4-REDUCTASE-LIKE1 (DRL1)	Encodes DRL1 (Dihydroflavonol 4-reductase-like1), a closely related homolog of the rice anther-specific gene OsDFR2. DRL1 may be involved in a metabolic pathway essential for pollen wall development and male fertility. Mutant plants have impaired pollen formation and seed production.	37.5702	-2.32097	0.553555	-4.19284	2.75486e-05	0.000176284
PITA_000074609	MA_10427522g0010	AT4G35450	ANKYRIN REPEAT-CONTAINING PROTEIN 2 (AKR2)	Involved in targeting of chloroplast outer membrane proteins to the chloroplast. Double mutants of AKR2A and the highly homologous AKR2B have yellow leaves, significantly reduced chloroplast proteins, and no thylakoid membranes.	2853.75	-1.33483	0.22041	-6.05612	1.3944e-09	1.67911e-08
PITA_000016338	MA_10432388g0010	AT4G35760	LUMEN THIOL OXIDOREDUCTASE 1 (LTO1)	Encodes a bimodular enzyme comprising an integral domain homologous to the catalytic subunit of mammalian vitamin K epoxide reductase (VKORC1, EC 1.1.4.1) that is fused to a soluble thioredoxin-like moiety. Using yeast microsomes as a recombinant system, it was shown that the VKORC1 domain of At4g35760 functions as a stringent naphthoquinone reductase, and that its reduced Trx-like partner can se…	554.042	-1.89044	0.222294	-8.50426	1.82753e-17	4.37238e-16
PITA_000010271	MA_10427427g0010	AT4G36360	BETA-GALACTOSIDASE 3 (BGAL3)	putative beta-galactosidase (BGAL3 gene)	558.188	-2.2333	0.188097	-11.8731	1.63348e-32	9.32662e-31
PITA_000017234	MA_137800g0010	AT4G36420		Ribosomal protein L12 family protein;(source:Araport11)	11166.8	-0.724212	0.198647	-3.64571	0.00026665	0.00139295
PITA_000052658	MA_196209g0010	AT4G36530		alpha/beta-Hydrolases superfamily protein;(source:Araport11)	1050.34	-3.9134	0.195365	-20.0313	2.94175e-89	1.36347e-86
PITA_000004626	MA_9978g0010	AT4G36660		polyol transporter, putative (DUF1195);(source:Araport11)	1098.94	-1.33789	0.251617	-5.31717	1.05392e-07	1.01767e-06
PITA_000002082	MA_1011718g0010	AT4G36810	GERANYL(GERANYL)DIPHOSPHATE SYNTHASE 11 (ATGGPS11);GERANYL(GERANYL)DIPHOSPHATE SYNTHASE 11 (GGPPS11); (ATGGPPS11);GERANYLGERANYL PYROPHOSPHATE SYNTHASE 1 (GGPS1);LARGE SUBUNIT OF HETERODIMERIC GERANYL(GERANYL)DIPHOSPHATE SYNTHASE (LSU); (ATLSU)	Encodes a protein with geranylgeranyl pyrophosphate synthase activity involved in isoprenoid biosynthesis. The enzyme appears to be targeted to the chloroplast in epidermal cells and guard cells of leaves, and in etioplasts in roots. The mRNA is cell-to-cell mobile.	165.661	-1.74103	0.328324	-5.3028	1.14041e-07	1.09759e-06
PITA_000062383	MA_6763g0010	AT4G36870	SAWTOOTH 1 (SAW1);BEL1-LIKE HOMEODOMAIN 2 (BLH2)	Encodes a member of the BEL family of homeodomain proteins. Plants doubly mutant for saw1/saw2 (blh2/blh4) have serrated leaves. BP is expressed in the serrated leaves, therefore saw1/saw2 may act redundantly to repress BP in leaves.	635.195	-1.87588	0.230102	-8.15239	3.56816e-16	7.70971e-15
PITA_000023916	MA_8090186g0010	AT4G36920	APETALA 2 (AP2); (ATAP2);FLOWER 1 (FL1);FLORAL MUTANT 2 (FLO2)	Encodes a floral homeotic gene, a member of the AP2/EREBP (ethylene responsive element binding protein) class of transcription factors and is involved in the specification of floral organ identity, establishment of floral meristem identity, suppression of floral meristem indeterminancy, and development of the ovule and seed coat. AP2 also has a role in controlling seed mass. Dominant negative all…	954.691	-0.730511	0.169865	-4.30053	1.70392e-05	0.000113106
PITA_000057171	MA_10430866g0010	AT4G37000	ARABIDOPSIS THALIANA RED CHLOROPHYLL CATABOLITE REDUCTASE (ATRCCR);ACCELERATED CELL DEATH 2 (ACD2)	Mutants have spontaneous spreading cell death lesions and constitutive activation of defenses in the absence of pathogen infection. Its product was shown to display red chlorophyll catabolite reductase (RCCR), which catalyzes one step in the breakdown of the porphyrin component of chlorophyll. The enzyme was further assessed to be a Type-1 (pFCC-1-producing) RCCR.Upon P. syringae infection, ACD2 …	1779.52	-1.77971	0.1841	-9.66708	4.16079e-22	1.37942e-20
PITA_000065768	MA_90792g0010	AT4G37080		ternary complex factor MIP1 leucine-zipper protein (Protein of unknown function, DUF547);(source:Araport11)	454.866	-1.52055	0.20312	-7.48597	7.10224e-14	1.28449e-12
PITA_000010697	MA_10429518g0010	AT4G37200	HIGH CHLOROPHYLL FLUORESCENCE 164 (HCF164)	Encodes thioredoxin-like protein with disulfide reductase activity that is involved in the biogenesis of the plastid cytochrome b6f complex. Protein is located in the thylakoid membrane with the C-terminal hydrophilic portion, containing the thioredoxin like domain, extending into the thylakoid lumen.	362.897	-2.08987	0.21482	-9.72845	2.28035e-22	7.65666e-21
PITA_000049841	MA_10973g0010	AT4G37420		glycosyltransferase family protein (DUF23);(source:Araport11)	11.0484	-3.329	0.878441	-3.78967	0.00015085	0.000834497
PITA_000065658	MA_10436489g0010	AT4G37510		Ribonuclease III family protein;(source:Araport11)	1104.9	-2.06505	0.177381	-11.6419	2.52304e-31	1.36475e-29
PITA_000056372	MA_16526g0010	AT4G37560		Acetamidase/Formamidase family protein;(source:Araport11)	173.646	-1.25703	0.303328	-4.14413	3.4111e-05	0.000215362
PITA_000064023	MA_50811g0010	AT4G37850		basic helix-loop-helix (bHLH) DNA-binding superfamily protein;(source:Araport11)	736.89	-4.13474	0.281117	-14.7082	5.70754e-49	6.67895e-47
PITA_000087333	MA_10427035g0010	AT4G39230	PHENYLCOUMARAN BENZYLIC ETHER REDUCTASE 1 (PCBER1); (ATPCBER1)	encodes a protein whose sequence is similar to phenylcoumaran benzylic ether reductase (PCBER), which catalyzes NADPH-dependent reduction of 8-5' linked lignans such as dehydrodiconiferyl alcohol to give isodihydrodehydrodiconiferyl alcohol.	51.836	-6.43396	0.842474	-7.63699	2.22363e-14	4.17161e-13
PITA_000011481	MA_10426317g0010	AT4G39470		Tetratricopeptide repeat (TPR)-like superfamily protein;(source:Araport11)	533.494	-2.3712	0.245267	-9.66782	4.13099e-22	1.37146e-20
PITA_000026491	MA_185735g0010	AT4G39700		Heavy metal transport/detoxification superfamily protein;(source:Araport11)	248.218	-1.4418	0.393307	-3.66584	0.000246524	0.0012964
PITA_000063899	MA_10435403g0010	AT4G39850	COMATOSE (CTS);ACETATE NON-UTILIZING 2 (ACN2);PEROXISOMAL ABC TRANSPORTER 1 (PXA1);PEROXISOME DEFECTIVE 3 (PED3);ATP-BINDING CASSETTE D1 (ABCD1);ARABIDOPSIS THALIANA ATP-BINDING CASSETTE D1 (AtABCD1)	Encodes a peroxisomal protein of the ATP binding cassette (ABC) transporter class (PMP subfamily) with significant identity to the human X-linked adrenoleukodystrophy protein (ALDP). The gene product promotes germination and represses embryo dormancy. ABI3, ABA1, FUS3 and LEC1 are epistatic to this gene. Mutants accumulate fatty acyl CoA suggesting a defect in uptake of fatty acyl CoA into the pe…	13.5922	-3.66832	0.846154	-4.33529	1.45571e-05	9.77004e-05
PITA_000027348	MA_137202g0010	AT4G39970		Haloacid dehalogenase-like hydrolase (HAD) superfamily protein;(source:Araport11)	2668.72	-3.88727	0.238639	-16.2894	1.17429e-59	1.96864e-57
PITA_000095086	MA_10436655g0010	AT5G01260		Carbohydrate-binding-like fold;(source:Araport11)	96.9004	-2.05189	0.432739	-4.74164	2.12e-06	1.64358e-05
PITA_000081918	MA_10426564g0030	AT5G01410	(PDX1);PYRIDOXINE BIOSYNTHESIS 1.3 (PDX1.3);REDUCED SUGAR RESPONSE 4 (RSR4);ARABIDOPSIS THALIANA PYRIDOXINE BIOSYNTHESIS 1.3 (ATPDX1.3); (ATPDX1)	Encodes a protein predicted to function in tandem with PDX2 to form glutamine amidotransferase complex with involved in vitamin B6 biosynthesis.	1643.49	-3.75589	0.21318	-17.6184	1.77914e-69	4.24801e-67
PITA_000023001	MA_39321g0010	AT5G01740		Nuclear transport factor 2 (NTF2) family protein;(source:Araport11)	11.1915	-3.67307	1.01558	-3.61674	0.000298341	0.00154383
PITA_000022336	MA_10428389g0010	AT5G01920	STATE TRANSITION 8 (STN8)	Chloroplast thylakoid protein kinase STN8 is specific in phosphorylation of N-terminal threonine residues in D1, D2 and CP43 proteins, and Thr-4 in PsbH protein of photosystem II. Phosphorylation of Thr-4 in the wild type required both light and prior phosphorylation at Thr-2.	333.16	-1.35598	0.212747	-6.37369	1.84535e-10	2.45078e-09
PITA_000008738	MA_10427065g0010	AT5G01930	ENDO-BETA-MANNASE 6 (MAN6); (AtMAN6)	Encodes a endo-beta-mannanase involved in seed germination.	353.403	-3.11257	0.320516	-9.71112	2.70361e-22	9.06496e-21
PITA_000081453	MA_1640g0010	AT5G02160	FTSH5 INTERACTING PROTEIN (FIP)	Zinc-finger domain containing protein involved in abiotic stress response. Possesses an N-terminal transit peptide followed by a hydrophobic domain and a zinc-finger domain. Despite the presence of a zinc-finger domain (C4-type) with two CXXCXGXG conserved repeats, characteristic of DNAJ protein, the conserved J domain is absent in FIP. Interacts with FtsH5. Gene expression levels are reduced and…	3936.48	-2.26749	0.158763	-14.2822	2.82475e-46	2.8293e-44
PITA_000068517	MA_3617g0010	AT5G02490	(Hsp70-2); (AtHsp70-2)	Heat shock protein 70 (Hsp 70) family protein;(source:Araport11)	21.1332	-2.05337	0.657982	-3.12071	0.00180418	0.00759929
PITA_000033476	MA_7537416g0010	AT5G02500	HEAT SHOCK COGNATE PROTEIN 70-1 (HSC70-1);HEAT SHOCK PROTEIN 70-1 (HSP70-1);ARABIDOPSIS THALIANA HEAT SHOCK COGNATE PROTEIN 70-1 (AT-HSC70-1);HEAT SHOCK COGNATE PROTEIN 70 (HSC70); (AtHsp70-1)	encodes a member of heat shock protein 70 family.	87.2961	-1.12188	0.322793	-3.47554	0.000509824	0.00250186
PITA_000050216	MA_131067g0010	AT5G02600	NUCLEAR-ENRICHED PHLOEM COMPANION CELL GENE 6 (NPCC6);SODIUM POTASSIUM ROOT DEFECTIVE 1 (NAKR1)	Encodes a phloem mobile metal binding protein necessary for phloem function and root meristem maintenance.	647.505	-2.88318	0.341403	-8.44511	3.0377e-17	7.12352e-16
PITA_000086366	MA_10429159g0020	AT5G02610		Ribosomal L29 family protein;(source:Araport11)	2452.78	-0.558376	0.146827	-3.80294	0.000142987	0.000794717
PITA_000008946	MA_124244g0020	AT5G02810	(APRR7);PSEUDO-RESPONSE REGULATOR 7 (PRR7)	PRR7 and PRR9 are partially redundant essential components of a temperature-sensitive circadian system. CCA1 and LHY had a positive effect on PRR7 expression levels. Acts as transcriptional repressor of CCA1 and LHY.	1507.72	-1.64265	0.189993	-8.64582	5.34191e-18	1.33198e-16
PITA_000070503	MA_156405g0010	AT5G02860		Pentatricopeptide repeat (PPR) superfamily protein;(source:Araport11)	122.191	-2.39208	0.35173	-6.80088	1.03979e-11	1.55956e-10
PITA_000009685	MA_10436470g0020	AT5G02960		Ribosomal protein S12/S23 family protein;(source:Araport11)	1513.86	-0.599598	0.161306	-3.71716	0.000201478	0.0010797
PITA_000091282	MA_10111932g0010	AT5G03040	IQ-DOMAIN 2 (iqd2)	IQ-domain 2;(source:Araport11)	79.5429	-1.76164	0.406501	-4.33367	1.46646e-05	9.83657e-05
PITA_000058148	MA_33057g0010	AT5G03260	LACCASE 11 (LAC11)	LAC11 is a putative laccase, a member of laccase family of genes (17 members in Arabidopsis).	244.241	-2.36279	0.330708	-7.14465	9.02251e-13	1.47697e-11
PITA_000031810	MA_255g0010	AT5G03300	ADENOSINE KINASE 2 (ADK2)	Encodes adenosine kinase 2 (ADK2), a typical, constitutively expressed housekeeping enzyme. Shows a high sequence identity with ADK1. Involved in salvage synthesis of adenylates and methyl recycling. Enzyme activity is substantially inhibited in roots, siliques and dry seeds by an unknown compound. May contribute to cytokinin interconversion. The mRNA is cell-to-cell mobile.	3548.17	-1.03195	0.173722	-5.94023	2.84615e-09	3.32726e-08
PITA_000017825	MA_10168585g0010	AT5G03340	CELL DIVISION CYCLE 48C (ATCDC48C)	ATPase, AAA-type, CDC48 protein;(source:Araport11)	4315.92	-0.828453	0.166527	-4.97488	6.52891e-07	5.55745e-06
PITA_000063211	MA_10436776g0010	AT5G03555	NUCLEOBASE CATION SYMPORTER 1 (NCS1); (ATNCS1);PLASTIDIC NUCLEOBASE TRANSPORTER (PLUTO)	Encodes PLUTO (plastidic nucleobase transporter), a member of the Nucleobase:Cation-Symporter1 protein family, capable of transporting purine and pyrimidine nucleobases.	177.487	-1.40504	0.303799	-4.62492	3.74748e-06	2.79353e-05
PITA_000063673	MA_10430611g0010	AT5G03650	STARCH BRANCHING ENZYME 2.2 (SBE2.2)	Encodes starch branching enzyme (E.C.2.4.1.18) similar to SBE2 from maize and rice. Expressed throughout the plant and highest in seedlings and cauline leaves.	192.479	-3.02527	0.305286	-9.9096	3.78141e-23	1.3341e-21
PITA_000078534	MA_601245g0010	AT5G03740	HISTONE DEACETYLASE 2C (HD2C);HISTONE DEACETYLASE 3 (HDT3)	HD2-type histone deacetylase HDAC. Involved in the ABA and stress responses. Mediates transcriptional repression	1232.26	-0.692978	0.190832	-3.63135	0.000281946	0.00146572
PITA_000011639	MA_487326g0010	AT5G03810		GDSL-motif esterase/acyltransferase/lipase. Enzyme group with broad substrate specificity that may catalyze acyltransfer or hydrolase reactions with lipid and non-lipid substrates.	158.245	-1.17699	0.381322	-3.08662	0.00202448	0.00840145
PITA_000089421	MA_357296g0010	AT5G03940	FIFTY-FOUR CHLOROPLAST HOMOLOGUE (FFC);SIGNAL RECOGNITION PARTICLE 54 KDA SUBUNIT CHLOROPLAST PROTEIN (SRP54CP);CHLOROPLAST SIGNAL RECOGNITION PARTICLE 54 KDA SUBUNIT (CPSRP54);54 CHLOROPLAST PROTEIN (54CP)	mutant has Yellow first leaves; Chloroplast Signal Recognition Particle Subunit	44.0645	-2.54503	0.496747	-5.12339	3.00086e-07	2.71194e-06
PITA_000015582	MA_10435039g0010	AT5G04460		RING/U-box superfamily protein;(source:Araport11)	77.0253	-1.29321	0.351501	-3.67912	0.00023404	0.0012393
PITA_000009232	MA_94437g0010	AT5G04590	SULFITE REDUCTASE (SIR)	A.thaliana gene encoding sulfite reductase.	904.05	-0.949998	0.160773	-5.90893	3.44347e-09	3.98223e-08
PITA_000010201	MA_502949g0010	AT5G05270	CHALCONE ISOMERASE LIKE (CHIL); (ATCHIL)	Chalcone-flavanone isomerase family protein;(source:Araport11)	3202.96	-2.02947	0.201607	-10.0665	7.77236e-24	2.83962e-22
PITA_000085874	MA_13849g0010	AT5G05320		FAD/NAD(P)-binding oxidoreductase family protein;(source:Araport11)	265.022	-1.1288	0.309693	-3.64489	0.000267504	0.00139597
PITA_000042290	MA_10428976g0010	AT5G05350		PLAC8 family protein;(source:Araport11)	302.043	-2.2477	0.336477	-6.68009	2.38795e-11	3.46936e-10
PITA_000007413	MA_140292g0010	AT5G05580	(AtFAD8);FATTY ACID DESATURASE 8 (FAD8)	Encodes a temperature sensitive plastidic fatty acid desaturase.	5399.13	-3.48963	0.170515	-20.4652	4.39544e-93	2.30888e-90
PITA_000028190	MA_10433593g0010	AT5G05590	PHOSPHORIBOSYLANTHRANILATE ISOMERASE 2 (PAI2)	Encodes phosphoribosylanthranilate isomerase which catalyzes the third step in the tryptophan biosynthetic pathway.	185.118	-1.4733	0.309042	-4.76732	1.86696e-06	1.46324e-05
PITA_000055651	MA_6685g0010	AT5G05690	CONSTITUTIVE PHOTOMORPHOGENIC DWARF (CPD); (CYP90A);CYTOCHROME P450 90A1 (CYP90A1);CABBAGE 3 (CBB3);DWARF 3 (DWF3); (CYP90)	Encodes a member of the CP90A family, a cytochrome P450 monooxygenase which converts 6-deoxocathasterone to 6-deoxoteasterone in the late C6 oxidation pathway and cathasterone to teasterone in the early C6 oxidation pathway of brassinolide biosynthesis. Expressed in cotyledons and leaves. Mutants display de-etiolation and derepression of light-induced genes in the dark, dwarfism, male sterility a…	751.48	-0.787783	0.220665	-3.57004	0.000356931	0.00181874
PITA_000079120	MA_92546g0010	AT5G06290	2-CYS PEROXIREDOXIN B (2CPB);2-CYSTEINE PEROXIREDOXIN B (2-Cys Prx B)	Encodes a 2-Cys peroxiredoxin (2-Cys PrxB) that contains two catalytic Cys residues. The mRNA is cell-to-cell mobile.	428.237	-2.89583	0.250396	-11.565	6.19804e-31	3.31469e-29
PITA_000021803	MA_10427055g0010	AT5G06370	PB-SENSITIVE1 (PSE1)	PSE1 is a single copy gene that is induced in response to lead and confers increased tolerance to lead when overexpressed. It is localized to the cytoplasm. The protein has an NC domain. PSE1 appears to regulate tolerance via a GSH dependent phytochelatin synthesis pathway.	933.687	-0.811833	0.20608	-3.9394	8.16847e-05	0.000476286
PITA_000045031	MA_216501g0010	AT5G06390	FASCICLIN-LIKE ARABINOGALACTAN PROTEIN 17 PRECURSOR (FLA17)	FASCICLIN-like arabinogalactan protein 17 precursor;(source:Araport11)	210.449	-3.5375	0.281123	-12.5835	2.60353e-36	1.79948e-34
PITA_000006702	MA_102427g0010	AT5G06690	TRX-LIKE 2.1 (TrxL2.1);WCRKC THIOREDOXIN 1 (WCRKC1)	Encodes a thioredoxin (WCRKC1) localized in chloroplast stroma. Contains a WCRKC motif. Functions in redox cascade with 2CPA and 2CPB via the ferredoxin-thioredoxin reductase (FTR)/thioredoxin (Trx) pathway to mediate the light-responsive reductive control of target proteins. Oxidizes redox-regulated proteins.	513.744	-2.33254	0.215451	-10.8263	2.58323e-27	1.14779e-25
PITA_000000998	MA_102045g0010	AT5G06700	TRICHOME BIREFRINGENCE (TBR)	Encodes a member of the TBL (TRICHOME BIREFRINGENCE-LIKE) gene family containing a plant-specific DUF231 (domain of unknown function) domain. TBL gene family has 46 members, two of which (TBR/AT5G06700 and TBL3/AT5G01360) have been shown to be involved in the synthesis and deposition of secondary wall cellulose, presumably by influencing the esterification state of pectic polymers. A nomenclature…	482.161	-0.849033	0.225102	-3.77176	0.000162098	0.000891914
PITA_000002781	MA_71776g0010	AT5G07050	USUALLY MULTIPLE ACIDS MOVE IN AND OUT TRANSPORTERS 9 (UMAMIT9)	nodulin MtN21-like transporter family protein	40.4438	-4.88254	0.725227	-6.73243	1.66851e-11	2.45581e-10
PITA_000045107	MA_37224g0010	AT5G07280	EXTRA SPOROGENOUS CELLS (EXS);EXCESS MICROSPOROCYTES1 (EMS1)	Encodes EMS1 (EXCESS MICROSPOROCYTES1), a putative leucine-rich repeat receptor protein kinase that controls somatic and reproductive cell fates in Arabidopsis anther.	710.125	-0.820748	0.255197	-3.21614	0.00129927	0.00569483
PITA_000008420	MA_114154g0010	AT5G08050	(RIQ1)	Encodes a grana core localized protein. Mutant plants have reduced NPQ, affected organization of light-havesting complex II and an enhanced grana stacking.	2119.21	-5.07803	0.18513	-27.4296	1.2174e-165	4.11099e-162
PITA_000009131	MA_41308g0010	AT5G08370	ALPHA-GALACTOSIDASE 2 (AGAL2);ALPHA-GALACTOSIDASE 2 (AtAGAL2)	Member of Glycoside Hydrolase Family 27 (GH27)that functions as an &#945;-galactosidase.	2853.25	-1.7272	0.147044	-11.7461	7.39163e-32	4.08232e-30
PITA_000070523	MA_41803g0010	AT5G08520	(MYBS2)	Duplicated homeodomain-like superfamily protein;(source:Araport11)	1350.29	-0.9633	0.183375	-5.25316	1.49511e-07	1.40747e-06
PITA_000034865	MA_15630g0010	AT5G08640	FLAVONOL SYNTHASE (FLS);FLAVONOL SYNTHASE 1 (FLS1); (ATFLS1)	Encodes a flavonol synthase that catalyzes formation of flavonols from dihydroflavonols. Co-expressed with CHI and CHS (qRT-PCR).	62.104	-1.86345	0.442485	-4.21133	2.53873e-05	0.000163606
PITA_000031700	MA_11179g0010	AT5G08680		Encodes the mitochondrial ATP synthase beta-subunit. This subunit is encoded by a multigene family of three members (At5g08670, At5g08680, At5g08690) that shared 98% sequence identity at the amino acid level. The mRNA is cell-to-cell mobile.	10037.4	-0.679393	0.160983	-4.22027	2.44007e-05	0.000157548
PITA_000038419	MA_910768g0010	AT5G08740	NAD(P)H DEHYDROGENASE C1 (NDC1)	Encodes a dedicated Type II NADPH dehydrogenase that catalyzes the penultimate step in phylloquinone (vitamin K1). biosynthesis	672.585	-2.42026	0.223226	-10.8422	2.17189e-27	9.70494e-26
PITA_000078301	MA_19566g0010	AT5G09300		Thiamin diphosphate-binding fold (THDP-binding) superfamily protein;(source:Araport11)	27.6052	-2.25221	0.58132	-3.87431	0.000106926	0.000609776
PITA_000009554	MA_10428348g0010	AT5G09320	(VPS9B)	vacuolar protein sorting-associated 9A-like protein;(source:Araport11)	172.397	-1.50307	0.260802	-5.76325	8.25099e-09	9.12667e-08
PITA_000082659	MA_169045g0010	AT5G09370		Bifunctional inhibitor/lipid-transfer protein/seed storage 2S albumin superfamily protein;(source:Araport11)	382.986	-1.73286	0.218922	-7.91539	2.46477e-15	5.06629e-14
PITA_000048869	MA_182752g0010	AT5G09430		alpha/beta-Hydrolases superfamily protein;(source:Araport11)	86.8551	-1.86399	0.440506	-4.23149	2.32148e-05	0.000150425
PITA_000008013	MA_10426244g0010	AT5G09650	PYROPHOSPHORYLASE 6 (PPa6);PYROPHOSPHORYLASE 6 (AtPPa6)	Encodes a protein with inorganic pyrophosphatase activity.	2538	-1.54671	0.169966	-9.1001	9.02483e-20	2.54569e-18
PITA_000060255	MA_10574g0010	AT5G09890		Protein kinase family protein;(source:Araport11)	31.4591	-1.89394	0.611744	-3.09597	0.00196172	0.00817403
PITA_000001212	MA_3692g0010	AT5G10160		Thioesterase superfamily protein;(source:Araport11)	2179.38	-0.607317	0.155201	-3.91309	9.1123e-05	0.00052587
PITA_000017122	MA_204656g0010	AT5G10460		Haloacid dehalogenase-like hydrolase (HAD) superfamily protein;(source:Araport11)	38.7827	-1.61966	0.466918	-3.46883	0.000522733	0.00255402
PITA_000036343	MA_48488g0010	AT5G10970		C2H2 and C2HC zinc fingers superfamily protein;(source:Araport11)	119.687	-2.03181	0.31785	-6.39234	1.63361e-10	2.18166e-09
PITA_000062734	MA_88982g0010	AT5G11300	CYCLIN A2;2 (CYCA2;2);MITOTIC-LIKE CYCLIN 3B FROM ARABIDOPSIS (CYC3B); (CYC2BAT)	mitotic-like cyclin, core cell cycle gene that is expressed only in roots (RT_PCR), portions with mitotic activity only (whole mount in situ).	274.273	-1.40794	0.291774	-4.82545	1.39689e-06	1.11704e-05
PITA_000042658	MA_10434663g0010	AT5G11310	SUPPRESSOR OF THE ABAR OVEREXPRESSOR 1 (SOAR1)	The SOAR1 gene encodes a pentatricopeptide repeat (PPR) protein which localizes to both the cytosol and nucleus. Down-regulation of SOAR1 strongly enhances, but up-regulation of SOAR1 almost completely impairs, ABA responses, revealing that SOAR1 is a critical, negative, regulator of ABA signalling. Further genetic evidence supports that SOAR1 functions downstream of ABAR and probably upstream of…	166.905	-1.652	0.276273	-5.97961	2.23671e-09	2.63698e-08
PITA_000022751	MA_72677g0010	AT5G11520	YELLOW-LEAF-SPECIFIC GENE 4 (YLS4);ASPARTATE AMINOTRANSFERASE 3 (ASP3)	Encodes the chloroplastic isozyme of aspartate aminotransferase. Involved in aspartate biosynthesis and nitrogen metabolism. mRNA is expressed in senescing leaves.	8029.04	-2.3631	0.159411	-14.824	1.02571e-49	1.24337e-47
PITA_000027950	MA_10426527g0020	AT5G11880	MESO-DIAMINOPIMELATE DECARBOXYLASE 2 (DAPDC2)	Meso-diaminopimelate decarboxylase which catalyzes the decarboxylation of mesodiaminopimelate, the final reaction in the diaminopimelate L-lysine biosynthetic pathway.	994.416	-2.12276	0.212501	-9.98943	1.69555e-23	6.07262e-22
PITA_000029705	MA_10428820g0010	AT5G12410		THUMP domain-containing protein;(source:Araport11)	49.446	-3.06636	0.530163	-5.7838	7.30312e-09	8.14298e-08
PITA_000004337	MA_10428021g0010	AT5G12860	DICARBOXYLATE TRANSPORTER 1 (DiT1)	AtpOMT1 encodes dicarboxylate transporter functions both as as an oxaloacetate/malate transporter and as a 2-oxoglutarate/malate transporter.	2731.64	-2.10313	0.15617	-13.4669	2.44786e-41	2.00216e-39
PITA_000005742	MA_1577g0010	AT5G12950		proline-tRNA ligase (DUF1680);(source:Araport11)	232.605	-2.63438	0.270778	-9.72893	2.26962e-22	7.63147e-21
PITA_000025035	MA_42276g0020	AT5G13520		peptidase M1 family protein;(source:Araport11)	275.971	-1.14143	0.213072	-5.35703	8.46e-08	8.28751e-07
PITA_000006881	MA_108278g0010	AT5G13630	GENOMES UNCOUPLED 5 (GUN5);CONDITIONAL CHLORINA (CCH);ABA-BINDING PROTEIN (ABAR); (CCH1);H SUBUNIT OF MG-CHELATASE (CHLH)	Encodes magnesium chelatase involved in plastid-to-nucleus signal transduction.	33230	-3.71457	0.18199	-20.4108	1.33951e-92	6.73686e-90
PITA_000015241	MA_138810g0010	AT5G13650	SUPPRESSOR OF VARIEGATION 3 (SVR3)	Encodes SVR3, a putative chloroplast TypA translation elongation GTPase. Loss of SVR3 suppresses variegation mediated by var2. SVR3 is essential for plants? ability to develop functional chloroplasts under chilling stress (8C), but not at normal temperature (22C).	1011.46	-2.86557	0.197974	-14.4745	1.75533e-47	1.81985e-45
PITA_000092700	MA_182984g0010	AT5G13670	USUALLY MULTIPLE ACIDS MOVE IN AND OUT TRANSPORTERS 15 (UMAMIT15)	nodulin MtN21-like transporter family protein	219.478	-0.990484	0.296691	-3.33844	0.000842512	0.00388895
PITA_000036786	MA_69602g0010	AT5G13800	CO-REGULATED WITH NYE1 (CRN1);PHEOPHYTINASE (PPH)	Encodes a pheophytinase that is involved in chlorophyll breakdown. Its transcript levels increase during senescence and pph-1 mutants have a stay-green phenotype.	5538.97	-2.02155	0.203511	-9.93341	2.97899e-23	1.05732e-21
PITA_000084344	MA_465930g0010	AT5G13870	XYLOGLUCAN ENDOTRANSGLUCOSYLASE/HYDROLASE 5 (XTH5);ENDOXYLOGLUCAN TRANSFERASE A4 (EXGT-A4)	EXGT-A4, endoxyloglucan transferase,	131.847	-1.91329	0.549697	-3.48062	0.00050025	0.0024604
PITA_000049636	MA_20200g0010	AT5G14040	MITOCHONDRIAL PHOSPHATE TRANSPORTER 3 (MPT3);PHOSPHATE TRANSPORTER 3;1 (PHT3;1)	Encodes a mitochondrial phosphate transporter. Modulates plant responses to salt stress.	716.039	-1.44517	0.303657	-4.75923	1.94331e-06	1.51905e-05
PITA_000040853	MA_10431241g0010	AT5G14320	EMBRYO DEFECTIVE 3137 (EMB3137)	Ribosomal protein S13/S18 family;(source:Araport11)	3716.45	-2.55235	0.22381	-11.4041	3.98939e-30	2.01498e-28
PITA_000007005	MA_91504g0010	AT5G14370		CCT motif family protein;(source:Araport11)	1885.16	-1.98519	0.204783	-9.6941	3.19453e-22	1.06656e-20
PITA_000049074	MA_10434550g0010	AT5G14660	PEPTIDE DEFORMYLASE 1B (PDF1B); (DEF2); (ATDEF2)	Encodes a peptide deformylase PDF1B. The crystal structure has been determined at a resolution of 0.24 nm (Biochem J, 2008, vol 413:417-427).	129.52	-1.02927	0.284684	-3.61547	0.000299803	0.00155071
PITA_000030884	MA_80391g0020	AT5G15220		Ribosomal protein L27 family protein;(source:Araport11)	222.148	-2.23258	0.246325	-9.06354	1.26286e-19	3.53272e-18
PITA_000044900	MA_53450g0010	AT5G15780		Pollen Ole e 1 allergen and extensin family protein;(source:Araport11)	117.058	-3.13911	0.419828	-7.47714	7.59559e-14	1.36744e-12
PITA_000039706	MA_8985g0010	AT5G16010		3-oxo-5-alpha-steroid 4-dehydrogenase family protein;(source:Araport11)	160.822	-7.48798	0.712721	-10.5062	8.08985e-26	3.34314e-24
PITA_000007949	MA_893141g0010	AT5G16080	CARBOXYESTERASE 17 (CXE17);CARBOXYESTERASE 17 (AtCXE17)	carboxyesterase 17;(source:Araport11)	52.5422	-1.73738	0.470896	-3.68951	0.000224684	0.0011927
PITA_000064239	MA_33964g0010	AT5G16600	MYB DOMAIN PROTEIN 43 (AtMYB43);MYB DOMAIN PROTEIN 43 (MYB43)	Encodes a putative transcription factor (MYB43).	16.2276	-2.26176	0.736556	-3.07073	0.00213537	0.00878606
PITA_000019758	MA_86450g0010	AT5G16710	DEHYDROASCORBATE REDUCTASE 1 (DHAR3)	DHAR3 protein undergoes thiolation following treatment with the oxidant tert-butylhydroperoxide.Encodes 30-40% of extractable leaf GSH-dependent DHAR activity. Single knockout mutants show unaltered ascorbate and glutathione status in optimal and oxidative stress conditions.Makes a minor contribution to glutathione oxidation in response to increased intracellular hydrogen peroxide (catalase defic…	4194.75	-1.35738	0.158391	-8.56977	1.03691e-17	2.52945e-16
PITA_000001823	MA_374514g0010	AT5G16715	EMBRYO DEFECTIVE 2247 (EMB2247)	protein EMBRYO DEFECTIVE 2247;(source:Araport11)	185.687	-3.09795	0.302401	-10.2445	1.25235e-24	4.82133e-23
PITA_000081180	MA_1261g0010	AT5G16770	MYB DOMAIN PROTEIN 9 (MYB9);MYB DOMAIN PROTEIN 9 (AtMYB9)	Member of the R2R3 factor gene family.	53.2662	-5.55326	0.742194	-7.48221	7.30808e-14	1.31869e-12
PITA_000069337	MA_41252g0020	AT5G16820	HEAT SHOCK FACTOR 3 (HSF3);ARABIDOPSIS HEAT SHOCK FACTOR 3 (ATHSF3);ARABIDOPSIS THALIANA CLASS A HEAT SHOCK FACTOR 1B (ATHSFA1B);CLASS A HEAT SHOCK FACTOR 1B (HSFA1B)	Encodes a putative transcription factor whose expression is not induced by heat but whose stable overexpression leads to expression of HSP. Required early in the stress response for transient expression of heat shock genes.	62.8139	-3.48636	0.528273	-6.59953	4.12468e-11	5.84177e-10
PITA_000040434	MA_421644g0010	AT5G17210		transmembrane protein, putative (DUF1218);(source:Araport11)	1705.03	-1.48331	0.296702	-4.99935	5.75241e-07	4.93918e-06
PITA_000050116	MA_86494g0010	AT5G17230	PHYTOENE SYNTHASE (PSY)	Encodes phytoene synthase that is the rate-limiting enzyme in the carotenoid biosynthetic pathway and that interacts with the ORANGE (OR) protein. PSY's expression is posttransciptionally regulated by OR.	1112.96	-3.34659	0.201698	-16.5921	7.95039e-62	1.45683e-59
PITA_000070498	MA_442130g0010	AT5G17330	GLUTAMATE DECARBOXYLASE (GAD); (ATGAD1);GLUTAMATE DECARBOXYLASE 1 (GAD1)	Encodes one of two isoforms of glutamate decarboxylase. The mRNA is cell-to-cell mobile.	114.42	-2.54266	0.329686	-7.71239	1.23485e-14	2.38087e-13
PITA_000054349	MA_10663g0010	AT5G17530		phosphoglucosamine mutase family protein;(source:Araport11)	88.7468	-7.11253	0.812962	-8.74892	2.15408e-18	5.57091e-17
PITA_000011629	MA_10432570g0020	AT5G17710	CHLOROPLAST GRPE 1 (CGE1);EMBRYO DEFECTIVE 1241 (EMB1241)	Chloroplast GrpE protein involved in chloroplastic response to heat stress and the correct oligomerization of the photosynthesis-related LHCII complex.	799.807	-2.09332	0.195342	-10.7162	8.54792e-27	3.70744e-25
PITA_000003292	MA_10090g0010	AT5G17920	METHIONINE SYNTHESIS 1 (ATMS1); (ATMETS);COBALAMIN-INDEPENDENT METHIONINE SYNTHASE (ATCIMS)	Encodes a cytosolic cobalamin-independent methionine synthase, involved in methionine regeneration via the activated methyl cycle (SAM cycle). The protein undergoes thiolation following treatment with the oxidant tert-butylhydroperoxide. The mRNA is cell-to-cell mobile.	1713.4	-2.57706	0.27413	-9.40085	5.41226e-21	1.66582e-19
PITA_000017162	MA_10437260g0010	AT5G18570	EMBRYO DEFECTIVE 269 (EMB269); (ATOBGC); (OBG A-2);EMBRYO DEFECTIVE 3138 (EMB3138);OBG-LIKE PROTEIN (ATOBGL);CHLOROPLASTIC SAR1 (CPSAR1)	Encodes AtObgC, a plant ortholog of bacterial Obg. AtObgC is a chloroplast-targeting GTPase essential for early embryogenesis. Mutations in this locus result in embryo lethality. The protein is dually localized in the stroma and the inner envelope membrane and is involved in thylakoid membrane biogenesis and functions primarily in plastid ribosome biogenesis during chloroplast development.	992.722	-0.562368	0.160449	-3.50495	0.000456688	0.00226981
PITA_000058780	MA_20853g0010	AT5G19730		Pectin lyase-like superfamily protein;(source:Araport11)	350.993	-2.82899	0.278377	-10.1624	2.91784e-24	1.10355e-22
PITA_000060021	MA_215819g0010	AT5G19750		Peroxisomal membrane 22 kDa (Mpv17/PMP22) family protein;(source:Araport11)	172.256	-1.3744	0.26856	-5.11765	3.09365e-07	2.78794e-06
PITA_000005048	MA_10436223g0010	AT5G19940		Plastid-lipid associated protein PAP / fibrillin family protein;(source:Araport11)	1127.86	-4.52116	0.211276	-21.3993	1.35749e-101	9.43772e-99
PITA_000066120	MA_167033g0010	AT5G20480	EF-TU RECEPTOR (EFR)	Encodes a predicted leucine-rich repeat receptor kinase (LRR-RLK). Functions as the receptor for bacterial PAMP (pathogen associated molecular patterns) EF-Tu.	16.5349	-2.73738	0.743751	-3.68051	0.000232766	0.00123283
PITA_000088504	MA_101460g0010	AT5G20610	PLASTID MOVEMENT IMPAIRED1-RELATED1 (PMIR1)	Encodes a member of a plant specific C2 domain containing gene family. Along with PMI, it appears to be involved in chloroplast and nuclear relocation in response to light.	101.631	-1.55996	0.335493	-4.64977	3.32309e-06	2.49606e-05
PITA_000006693	MA_17567g0010	AT5G20620	UBIQUITIN 4 (UBQ4)	encodes a ubiquitin polyprotein.	70.489	-1.33602	0.428493	-3.11794	0.00182117	0.00765584
PITA_000008149	MA_430863g0010	AT5G20680	TRICHOME BIREFRINGENCE-LIKE 16 (TBL16)	Encodes a member of the TBL (TRICHOME BIREFRINGENCE-LIKE) gene family containing a plant-specific DUF231 (domain of unknown function) domain. TBL gene family has 46 members, two of which (TBR/AT5G06700 and TBL3/AT5G01360) have been shown to be involved in the synthesis and deposition of secondary wall cellulose, presumably by influencing the esterification state of pectic polymers. A nomenclature…	455.744	-2.44679	0.248535	-9.84482	7.21691e-23	2.51242e-21
PITA_000014681	MA_10430161g0010	AT5G20720	CHAPERONIN 20 (CPN20);CHLOROPLAST CHAPERONIN 10 (CPN10); (CPN21); (ATCPN21);CHLOROPLAST CHAPERONIN 10 (CHCPN10)	Encodes a chloroplast co-chaperonin with similarity to CPN21 from spinach, E.coli GroES.	2649.18	-1.17738	0.158695	-7.41914	1.17882e-13	2.07948e-12
PITA_000036169	MA_132100g0010	AT5G20810	SMALL AUXIN UPREGULATED RNA 70 (SAUR70)	SAUR-like auxin-responsive protein family;(source:Araport11)	44.353	-2.81472	0.487052	-5.77909	7.51064e-09	8.35466e-08
PITA_000020572	MA_9458287g0010	AT5G21920	(YLMG2); (ATYLMG2)	One of four Arabidopsis homologs of bacterial ymlg proteins.	2022.33	-3.00526	0.206754	-14.5354	7.23044e-48	7.69879e-46
PITA_000081621	MA_115384g0010	AT5G22260	MALE STERILITY 1 (MS1)	Sporophytic factor controlling anther and pollen development. Mutants fail to make functional pollen;pollen degeneration occurs after microspore release and the tapetum also appears abnormally vacuolated. Similar to PHD-finger motif transcription factors.	14.3765	-2.37599	0.746108	-3.18452	0.00144995	0.00628534
PITA_000010047	MA_10430541g0010	AT5G22300	NITRILASE 4 (NIT4);NITRILASE 4 (AtNIT4)	encodes a nitrilase isomer. The purified enzyme shows a strong substrate specificity for beta-cyano-L-alanine, a intermediate product of the cyanide detoxification pathway. The mRNA is cell-to-cell mobile.	909.029	-0.922923	0.209232	-4.411	1.02896e-05	7.11811e-05
PITA_000008605	MA_10436249g0010	AT5G22620		encodes a putative 2-carboxy-D-arabinitol 1-phosphate phosphatase	571.176	-2.73216	0.274096	-9.96788	2.10676e-23	7.52261e-22
PITA_000021102	MA_111652g0010	AT5G22750	(RAD5A); (RAD5)	DNA repair gene. gamma-radiation hypersensitive (RAD5) involved in stable transformation and T-DNA transfer	30.7267	-2.28886	0.638047	-3.58729	0.000334129	0.00171178
PITA_000038176	MA_10436405g0010	AT5G22800	EMBRYO DEFECTIVE 86 (EMB86);EMBRYO DEFECTIVE 1030 (EMB1030);EMBRYO DEFECTIVE 263 (EMB263)	A locus involved in embryogenesis. Mutations in this locus result in embryo lethality.	455.36	-2.15743	0.246538	-8.75092	2.11627e-18	5.48512e-17
PITA_000047558	MA_207420g0010	AT5G23140	NUCLEAR-ENCODED CLP PROTEASE P7 (NCLPP7); (CLPP2)	One of several nuclear-encoded ClpPs (caseinolytic protease). Contains a highly conserved catalytic triad of Ser-type proteases (Ser-His-Asp). The name reflects nomenclature described in Adam et. al (2001).	6005.88	-2.27185	0.150424	-15.103	1.54836e-51	2.0447e-49
PITA_000068447	MA_36944g0020	AT5G23240	(ATDJC17);DNA J PROTEIN C76 (DJC76)	DNAJ heat shock N-terminal domain-containing protein;(source:Araport11)	26.514	-2.33485	0.618026	-3.77791	0.000158151	0.00087162
PITA_000037128	MA_86565g0010	AT5G23420	HIGH-MOBILITY GROUP BOX 6 (HMGB6)	Encodes HMGB6, a protein belonging to the subgroup of HMGB (high mobility group B) proteins. Localized in the nucleus. Binds to supercoiled DNA in vitro. HMGB6 is phosphorylated by protein kinase CK2alpha within its acidic C-terminal domain.	269.534	-1.16167	0.281223	-4.13077	3.61552e-05	0.000227237
PITA_000026646	MA_10134g0010	AT5G23535		KOW domain-containing protein;(source:Araport11)	2353.58	-3.01484	0.204682	-14.7294	4.17384e-49	4.90852e-47
PITA_000045257	MA_10425862g0010	AT5G23850		O-glucosyltransferase rumi-like protein (DUF821);(source:Araport11)	232.186	-1.76118	0.295952	-5.95088	2.66709e-09	3.12721e-08
PITA_000026353	MA_10426561g0010	AT5G23960	(ATTPS21);TERPENE SYNTHASE 21 (TPS21)	Encodes a sesquiterpene synthase involved in generating all of the group A sesquiterpenes found in the Arabidopsis floral volatile blend. Strongly expressed in the stigma.	84.6856	-3.53931	0.455346	-7.77279	7.67734e-15	1.50603e-13
PITA_000037098	MA_10429477g0010	AT5G24120	SIGMA FACTOR 5 (ATSIG5)	Encodes a specialized sigma factor that functions in regulation of plastid genes and is responsible for the light-dependent transcription at the psbD LRP. Activation of SIG5 is dependent upon blue light and mediated by cryptochromes.	517.637	-2.42164	0.195762	-12.3703	3.78449e-35	2.47806e-33
PITA_000014262	MA_125231g0010	AT5G24330	ARABIDOPSIS TRITHORAX-RELATED PROTEIN 6 (ATXR6);SET DOMAIN PROTEIN 34 (SDG34)	Encodes a SET-domain protein, a H3K27 monomethyltransferases required for chromatin structure and gene silencing. Regulates heterochromatic DNA replication. Contains a PCNA-binding domain. ATXR6 accumulates preferentially during the late G1 or S phase, suggesting that it plays a role in cell-cycle regulation or progression.	62.1478	-2.2025	0.505309	-4.35873	1.30821e-05	8.86059e-05
PITA_000064585	MA_165094g0010	AT5G24490		30S ribosomal protein;(source:Araport11)	582.702	-1.1268	0.222219	-5.07068	3.96397e-07	3.49759e-06
PITA_000005811	MA_10430200g0010	AT5G24510		60S acidic ribosomal protein family;(source:Araport11)	1033.18	-1.0907	0.239117	-4.56136	5.08228e-06	3.69419e-05
PITA_000040017	MA_10433953g0010	AT5G24650	TRNA IMPORT COMPONENT 2 (Tric2);HYPOTHETICAL PROTEIN 30-2 (HP30-2)	HP30/Tric1 is a component of the mitochondrial protein translocation complex and is involved in tRNA transport along with HP30-2/Tric2.It interacts with several members of the TOM complex such as TOM40 and this interaction is mediated by the SAM domain.	1229.9	-1.02476	0.160957	-6.36667	1.93175e-10	2.55956e-09
PITA_000035352	MA_54929g0010	AT5G24930	CONSTANS-LIKE 4 (COL4);B-BOX DOMAIN PROTEIN 5 (BBX5); (ATCOL4)	zinc finger CONSTANS-like protein;(source:Araport11)	1298.35	-3.35928	0.182205	-18.4369	6.64996e-76	1.87133e-73
PITA_000046543	MA_116382g0010	AT5G25752	RHOMBOID-LIKE PROTEIN 11 (RBL11);ARABIDOPSIS RHOMBOID-LIKE PROTEIN 11 (ATRBL11);RHOMBOID-LIKE PROTEIN 9 (RBL9); (ATRBL9)	Chloroplast-localized rhomboid-like protein.	465.175	-1.20323	0.213753	-5.62904	1.81214e-08	1.92605e-07
PITA_000056752	MA_17525g0010	AT5G27280		Zim17-type zinc finger protein;(source:Araport11)	2072.03	-0.618567	0.187627	-3.29678	0.000977992	0.004427
PITA_000015709	MA_811505g0010	AT5G27390		tagatose-6-phosphate ketose/aldose isomerase, putative (Mog1/PsbP/DUF1795-like photosystem II reaction center PsbP family protein);(source:Araport11)	91.0475	-1.99153	0.331661	-6.00471	1.91672e-09	2.2783e-08
PITA_000048381	MA_21647g0010	AT5G27700	(RPS21C);EVERSHED1-LIKE 1 (EVR1L1)	Cytosolic ribosomal protein. Similar to EVR1 and redundant with EVR1. Also enhances VAR2 mutant varigation, but to a lesser extent than evr1.	643.409	-0.719739	0.174357	-4.12797	3.65979e-05	0.000229775
PITA_000019890	MA_10426186g0010	AT5G28840	GDP-D-MANNOSE 3',5'-EPIMERASE (GME)	Encodes a protein with GDP-D-mannose 3',5'-epimerase activity. The enzyme is involved in ascorbate biosynthesis. It catalyzes the conversion of GDP-D-mannose to GDP-L-galactose.	308.058	-1.54108	0.425035	-3.62577	0.000288104	0.00149478
PITA_000016674	MA_255079g0010	AT5G33370	CUTIN SYNTHASE2 (CUS2)	GDSL-motif esterase/acyltransferase/lipase. Enzyme group with broad substrate specificity that may catalyze acyltransfer or hydrolase reactions with lipid and non-lipid substrates. Mutants are defective in cuticle formation with reduced sepal cuticle ridge formation.	181.36	-2.84188	0.295075	-9.63105	5.91204e-22	1.94095e-20
PITA_000003897	MA_9990713g0010	AT5G33406		hAT dimerization domain-containing protein / transposase-like protein;(source:Araport11)	518.826	-2.43486	0.256561	-9.49037	2.3022e-21	7.23661e-20
PITA_000021922	MA_120861g0010	AT5G35530		Ribosomal protein S3 family protein;(source:Araport11)	817.422	-1.20191	0.2372	-5.06706	4.04001e-07	3.55936e-06
PITA_000000926	MA_10048467g0010	AT5G35550	TRANSPARENT TESTA 2 (TT2); (ATTT2);MYB DOMAIN PROTEIN 123 (MYB123);MYB DOMAIN PROTEIN 123 (AtMYB123)	TT2 encodes a R2R3 MYB domain putative transcription factor that acts as a key determinant in the proanthocyanidin accumulation of developing seed. It is thought that a ternary complex composed of TT2, TT8 and TTG1 is necessary for correct expression of BAN in seed endothelium.	88.4659	-1.73216	0.487078	-3.55623	0.000376219	0.00190716
PITA_000050754	MA_27435g0010	AT5G36120	COFACTOR ASSEMBLY, COMPLEX C (B6F) (CCB3); (atylmg3); (YLMG3)	One of four Arabidopsis homologs of bacterial ymlg proteins.	105.158	-2.69377	0.337237	-7.98776	1.37408e-15	2.85668e-14
PITA_000012249	MA_6235200g0010	AT5G37630	EMBRYO DEFECTIVE 2656 (EMB2656)	ARM repeat superfamily protein;(source:Araport11)	259.586	-1.07917	0.329135	-3.2788	0.00104249	0.00468576
PITA_000034197	MA_10426635g0010	AT5G37810	NOD26-LIKE MIP 4 (NLM4);NOD26-LIKE INTRINSIC PROTEIN 4;1 (NIP4;1)	NOD26-like intrinsic protein 4;(source:Araport11)	104.703	-1.49067	0.399358	-3.73267	0.000189464	0.00102297
PITA_000008676	MA_47626g0010	AT5G38430	RUBISCO SMALL SUBUNIT 1B (RBCS1B)	Encodes a member of the Rubisco small subunit (RBCS) multigene family: RBCS1A (At1g67090), RBCS1B (At5g38430), RBCS2B (At5g38420), and RBCS3B (At5g38410).	45758.1	-4.41985	0.159796	-27.6594	2.15232e-168	8.47942e-165
PITA_000062453	MA_35890g0010	AT5G38450	CYTOCHROME P450, FAMILY 735, SUBFAMILY A, POLYPEPTIDE 1 (CYP735A1)	cytochrome P450, family 735, subfamily A, polypeptide 1;(source:Araport11)	139.571	-1.77067	0.356211	-4.97084	6.6662e-07	5.65802e-06
PITA_000008606	MA_10433730g0010	AT5G38520	CHLOROPHYLL DEPHYTYLASE1 (CLD1)	CLD1 is involved in steady-state chlorophyll turnover; CLD1 dephytylates chlorophyll a, chlorophyll b, and pheophytin a in vitro; CLD1 and CHLG form a salvage cycle in recycling chlorophyll. Suppression of CLD1 expression results in reduced tolerance to moderately high temperature.	213.342	-4.91239	0.391944	-12.5334	4.90122e-36	3.35812e-34
PITA_000029245	MA_10433022g0010	AT5G38530	TRYPTOPHAN SYNTHASE BETA TYPE 2 (TSBtype2)	TSBtype2 encodes a type 2 tryptophan synthase beta subunit that catalyzes a condensation reaction between serine and indole to generate tryptophan.It appears to form a homodimer. Its biological role has not yet been determined, but it has a very high affinity for indole which may be involved in allowing TSBtype2 to carefully limit free indole build-up. But, to date no overall change in plant morp…	751.39	-0.908102	0.193462	-4.69395	2.67983e-06	2.04539e-05
PITA_000026034	MA_140645g0020	AT5G38900	PROTEIN DISULFIDE ISOMERASE (PDI)	Thioredoxin superfamily protein;(source:Araport11)	612.519	-1.29858	0.245234	-5.29527	1.18839e-07	1.14006e-06
PITA_000003887	MA_96307g0010	AT5G39530		hypothetical protein (DUF1997);(source:Araport11)	2151.09	-2.61915	0.224713	-11.6556	2.14956e-31	1.16807e-29
PITA_000029022	MA_112272g0010	AT5G39980	PIGMENT-DEFECTIVE MUTANT3 (PDM3);EMBRYO LETHAL 3140 (EMB3140)	PDM3 belongs to the P subfamily of PPR proteins.Mutants have defective chloroplasts and accumulates unspliced plastid RNAs suggesting a role in RNA splicing.	110.599	-2.16888	0.333855	-6.49648	8.22229e-11	1.13263e-09
PITA_000038606	MA_13032g0010	AT5G40400		Pentatricopeptide repeat (PPR) superfamily protein;(source:Araport11)	25.5827	-2.07131	0.662148	-3.12817	0.00175899	0.00743809
PITA_000006530	MA_25045g0010	AT5G40780	(LHT1); (ATLHT1);LYSINE HISTIDINE TRANSPORTER 1 (LHT1)	Encodes LHT1 (lysine histidine transporter), a high-affinity transporter for cellular amino acid uptake in both root epidermis and leaf mesophyll.	233.236	-3.11733	0.288505	-10.8051	3.25539e-27	1.43565e-25
PITA_000055409	MA_10433324g0010	AT5G41040	REDUCED LEVELS OF WALL-BOUND PHENOLICS 1 (RWP1);ALIPHATIC SUBERIN FERULOYL-TRANSFERASE (ASFT);HYDROXYCINNAMOYL- COA:&OMEGA;-HYDROXYACID O-HYDROXYCINNAMOYLTRANSFERASE (HHT)	Encodes a feruloyl-CoA transferase required for suberin synthesis. Has feruloyl-CoA-dependent feruloyl transferase activity towards substrates with a primary alcohol.	166.163	-4.19451	1.0178	-4.12116	3.76964e-05	0.000235732
PITA_000007422	MA_12294g0010	AT5G41460		transferring glycosyl group transferase (DUF604);(source:Araport11)	2386.5	-0.888941	0.157435	-5.64642	1.63827e-08	1.74754e-07
PITA_000013860	MA_10426415g0010	AT5G42130	(AtMfl1);MITOFERRINLIKE1 (Mfl1)	Encodes a protein belonging to the mitochondrial carrier family and similar to animal mitoferrin but likely NOT to be located in the mitochondria, but rather in chloroplasts. It is likely to be involved in transporting iron into the chloroplast.	482.488	-0.96955	0.224291	-4.32272	1.54116e-05	0.000102997
PITA_000021184	MA_298732g0010	AT5G42390	STROMAL PROCESSING PEPTIDASE (SPP)	Encodes a chloroplast-localized metalloprotease that is essential for embryo development. Mutants do not progress normally beyond the 16-cell stage. The mRNA is cell-to-cell mobile.	757.716	-1.86066	0.242644	-7.66829	1.7431e-14	3.32017e-13
PITA_000024471	MA_50216g0010	AT5G42480	ACCUMULATION AND REPLICATION OF CHLOROPLASTS 6 (ARC6)	Shows homology to the cyanobacterial cell division protein Ftn2, mutant only has two mesophyll cell chloroplasts. Protein was localized to a ring at the center of the chloroplasts. Probably involved in functions in the assembly and/or stabilization of the plastid-dividing FtsZ ring, inhibiting FtsZ filament formation in the chloroplast.	1106.21	-1.36388	0.192996	-7.06691	1.58427e-12	2.55276e-11
PITA_000003860	MA_46983g0010	AT5G42510		Disease resistance-responsive (dirigent-like protein) family protein;(source:Araport11)	559.609	-1.77756	0.408065	-4.35607	1.3242e-05	8.9535e-05
PITA_000053669	MA_625323g0010	AT5G42650	ALLENE OXIDE SYNTHASE (AOS);DELAYED DEHISCENCE 2 (DDE2);CYTOCHROME P450 74A (CYP74A)	Encodes a member of the cytochrome p450 CYP74 gene family that functions as an allene oxide synthase. This enzyme catalyzes dehydration of the hydroperoxide to an unstable allene oxide in the JA biosynthetic pathway. It shows a dual catalytic activity, the major one being a 13-AOS but also expressing a 9-AOS activity. CFA-Leu, CFA-Val, CFA-Met and CFA-Ala can induce the expression of AOS.	48.2416	-1.40475	0.415217	-3.38317	0.000716541	0.00338278
PITA_000055915	MA_10430240g0020	AT5G42940		RING/U-box superfamily protein;(source:Araport11)	862.454	-1.32229	0.259965	-5.08641	3.64914e-07	3.24036e-06
PITA_000051422	MA_58424g0010	AT5G43280	DELTA(3,5),DELTA(2,4)-DIENOYL-COA ISOMERASE 1 (ATDCI1);DELTA(3,5),DELTA(2,4)-DIENOYL-COA ISOMERASE 1 (DCI1);"DELTA(3,5),DELTA(2,4)-DIENOYL-COA ISOMERASE 1" (DCI1)	Encodes the peroxisomal delta 3,5-delta2,4-dienoyl-CoA isomerase, a enzyme involved in degradation of unsaturated fatty acids. Gene expression is induced upon seed germination.	579.871	-0.924199	0.199771	-4.62629	3.72283e-06	2.77603e-05
PITA_000070940	MA_10434456g0010	AT5G43360	PHOSPHATE TRANSPORTER 1;3 (PHT1;3); (ATPT4);PHOSPHATE TRANSPORTER 3 (PHT3)	Encodes Pht1;3, a member of the Pht1 family of phosphate transporters which include: Pht1;1/At5g43350, Pht1;2/At5g43370, Pht1;3/At5g43360, Pht1;4/At2g38940, Pht1;5/At2g32830, Pht1;6/At5g43340, Pht1;7/At3g54700, Pht1;8/At1g20860, Pht1;9/At1g76430 (Plant Journal 2002, 31:341).	59.2226	-5.52136	0.663967	-8.31571	9.12044e-17	2.06503e-15
PITA_000019022	MA_10433329g0010	AT5G44000		Glutathione S-transferase family protein;(source:Araport11)	208.398	-0.892774	0.276716	-3.22632	0.00125392	0.00552473
PITA_000006593	MA_94941g0010	AT5G44050	(ATDTX28)	MATE efflux family protein;(source:Araport11)	459.66	-1.25252	0.209604	-5.97568	2.29136e-09	2.69872e-08
PITA_000014178	MA_2434g0010	AT5G44180	RINGLET 2 (RLT2)	Homeodomain-like transcriptional regulator;(source:Araport11)	335.31	-0.779593	0.236073	-3.30234	0.000958809	0.00434932
PITA_000059180	MA_365544g0010	AT5G44250		peptidase, S9A/B/C family, catalytic domain protein (Protein of unknown function DUF829, transmembrane 53);(source:Araport11)	251.534	-0.810259	0.25271	-3.20628	0.00134461	0.00586419
PITA_000005508	MA_68437g0010	AT5G44370	PHOSPHATE TRANSPORTER 4;6 (PHT4;6)	Encodes an inorganic phosphate transporter (PHT4;6).	316.526	-0.978626	0.287387	-3.40526	0.000661011	0.0031521
PITA_000048766	MA_15713g0010	AT5G44635	MINICHROMOSOME MAINTENANCE 6 (MCM6)	minichromosome maintenance (MCM2/3/5) family protein;(source:Araport11)	524.444	-1.60204	0.32739	-4.89337	9.91224e-07	8.11026e-06
PITA_000075356	MA_140852g0010	AT5G45390	CLP PROTEASE P4 (CLPP4);NUCLEAR-ENCODED CLP PROTEASE P4 (NCLPP4)	One of several nuclear-encoded ClpPs (caseinolytic protease). Contains a highly conserved catalytic triad of Ser-type proteases (Ser-His-Asp). The name reflects nomenclature described in Adam et. al (2001). The mRNA is cell-to-cell mobile.	104.244	-2.58051	0.379827	-6.7939	1.09142e-11	1.63078e-10
PITA_000018993	MA_76943g0010	AT5G45910		GDSL-motif esterase/acyltransferase/lipase. Enzyme group with broad substrate specificity that may catalyze acyltransfer or hydrolase reactions with lipid and non-lipid substrates.	78.4273	-4.23961	0.507751	-8.34978	6.839e-17	1.56345e-15
PITA_000020011	MA_48250g0010	AT5G45930	MAGNESIUM CHELATASE I2 (CHLI2); (CHLI-2); (CHL I2)	encodes a second Chl I gene (CHLI2), a subunit of magnesium chelatase which is required for chlorophyll biosynthesis. Has ATPase activity, regulated by TRX-f. Involved in the assembly of the Mg chelatase complex.	4923.61	-2.93027	0.180877	-16.2003	5.01546e-59	8.17623e-57
PITA_000013105	MA_10263488g0010	AT5G46050	ARABIDOPSIS THALIANA PEPTIDE TRANSPORTER 3 (ATPTR3); (ATNPF5.2);PEPTIDE TRANSPORTER 3 (PTR3);NRT1/ PTR FAMILY 5.2 (NPF5.2)	Encodes a di- and tri-peptide transporter involved in responses to wounding, virulent bacterial pathogens, and high NaCl concentrations. The protein is predicted to have 12 transmembrane helicies.	17.9084	-2.66391	0.740664	-3.59666	0.000322331	0.00165816
PITA_000019532	MA_10428353g0020	AT5G46110	TRIOSE-PHOSPHATE &#8260; PHOSPHATE TRANSLOCATOR (TPT);ACCLIMATION OF PHOTOSYNTHESIS TO ENVIRONMENT 2 (APE2)	Encodes a chloroplast triose phosphate / 3-phosphoglycerate translocator that transports triose phosphates derived from the Calvin cycle in the stroma to the cytosol for use in sucrose synthesis and other biosynthetic processes. A tpt mutant has altered acclimation responses. The mRNA is cell-to-cell mobile.	5049.27	-0.953266	0.158194	-6.02595	1.68121e-09	2.01116e-08
PITA_000003976	MA_33920g0010	AT5G46220	TURGOR REGULATION DEFECT 1 (TOD1)	Encodes a protein with alkaline ceramidase activity that is involved in regulation of turgor during pollen tube growth and silique stomatal movement. Tod1 is expressed specifically in pollen and silique guard cells. Loss of function mutations have reduced fertility due to defects in pollen transmission.	369.905	-0.872936	0.23284	-3.74908	0.000177483	0.000967113
PITA_000063502	MA_4531g0010	AT5G46240	POTASSIUM CHANNEL IN ARABIDOPSIS THALIANA 1 (KAT1); (ATKAT1)	Encodes a potassium channel protein (KAT1). ABA triggers KAT1 endocytosis both in epidermal cells as well as guard cells. Upon removal of ABA, KAT1 is recycled back to the plasma membrane. KAT1 is localized within 0.5?0.6 &#956;m diameter microdomains at the plasma membrane surface. KAT1 belongs to the Shaker family K+ channel. This family includes five groups based on phylogenetic analysis (FEBS…	334.974	-1.04956	0.30893	-3.3974	0.000680295	0.00322491
PITA_000069396	MA_138102g0010	AT5G46280	MINICHROMOSOME MAINTENANCE 3 (MCM3)	Minichromosome maintenance (MCM2/3/5) family protein;(source:Araport11)	523.401	-1.78188	0.308935	-5.76782	8.03028e-09	8.89919e-08
PITA_000066929	MA_28575g0010	AT5G47500	PECTIN METHYLESTERASE 5 (PME5)	predicted to encode a pectin methylesterase	57.7261	-1.79565	0.481893	-3.72624	0.000194354	0.00104523
PITA_000052925	MA_113056g0010	AT5G47520	RAB GTPASE HOMOLOG A5A (RABA5a);RAB GTPASE HOMOLOG A5A (AtRABA5a)	RAB GTPase homolog A5A;(source:Araport11)	216.1	-1.55796	0.289946	-5.37329	7.73149e-08	7.60853e-07
PITA_000082449	MA_10427036g0010	AT5G47840	ADENOSINE MONOPHOSPHATE KINASE (AMK2)	adenosine monophosphate kinase;(source:Araport11)	71.4498	-4.96323	0.564907	-8.78593	1.55078e-18	4.064e-17
PITA_000035829	MA_10433830g0010	AT5G48220		Aldolase-type TIM barrel family protein;(source:Araport11)	54.7441	-3.26967	0.477578	-6.84636	7.57535e-12	1.15081e-10
PITA_000051147	MA_10431478g0010	AT5G48730		Pentatricopeptide repeat (PPR) superfamily protein;(source:Araport11)	143.5	-1.30931	0.293216	-4.46534	7.99413e-06	5.61228e-05
PITA_000008938	MA_7892135g0010	AT5G48790		LOW PSII ACCUMULATION protein (DUF1995);(source:Araport11)	392.234	-2.484	0.262916	-9.44788	3.45746e-21	1.06973e-19
PITA_000054363	MA_10436718g0010	AT5G49030	OVULE ABORTION 2 (OVA2)	tRNA synthetase class I (I, L, M and V) family protein;(source:Araport11)	18.382	-2.45486	0.719909	-3.40996	0.000649726	0.00310587
PITA_000005661	MA_10436985g0010	AT5G49160	METHYLTRANSFERASE 1 (MET1);METHYLTRANSFERASE 2 (MET2);DNA METHYLTRANSFERASE 1 (DMT1);DECREASED DNA METHYLATION 2 (DDM2);DNA METHYLTRANSFERASE 01 (DMT01);METHYLTRANSFERASE I (METI)	Encodes a cytosine methyltransferase MET1. Required for silencing of FWA paternal allele in endosperm. Two lines with RNAi constructs directed against DMT1 have reduced agrobacterium-mediated tumor formation. The mRNA is cell-to-cell mobile.	201.098	-1.75988	0.351258	-5.01021	5.43705e-07	4.6803e-06
PITA_000040635	MA_10436047g0010	AT5G49300	GATA TRANSCRIPTION FACTOR 16 (GATA16)	Encodes a member of the GATA factor family of zinc finger transcription factors.	305.578	-1.08	0.311426	-3.46792	0.000524498	0.00256159
PITA_000039669	MA_181770g0010	AT5G49660	C-TERMINALLY ENCODED PEPTIDE RECEPTOR 1 (CEPR1);XYLEM INTERMIXED WITH PHLOEM 1 (XIP1)	The gene encodes receptorlike kinase (RLK). Involved in the maintenance organization of cell files or cell morphology in conductive elements. Functions as a receptor for CEP1 peptide. Mediates nitrate uptake signaling.	568.68	-1.06984	0.246471	-4.34062	1.42084e-05	9.54687e-05
PITA_000002005	MA_69345g0010	AT5G49720	GLYCOSYL HYDROLASE 9A1 (ATGH9A1);TUMOROUS SHOOT DEVELOPMENT 1 (TSD1);DEFECTIVE CYTOKINESIS (DEC);GLYCOSYL HYDROLASE 9A1 (GH9A1);RADIALLY SWOLLEN 2 (RSW2);IRREGULAR XYLEM 2 (IRX2);KORRIGAN 1 (KOR1);KORRIGAN (KOR)	Encodes a membrane-bound endo-1,4-beta-D-glucanase, involved in cellulose biosynthesis. Loss-of-function mutants have severe cellulose-deficient phenotypes. During cell elongation, KOR1 is associated with Golgi apparatus and early endosome. Inhibition of cellulose biosynthesis promoted a redistribution of KOR1 in subcellular locations. These observations suggest that deposition of cellulose invol…	1616.78	-1.36716	0.307442	-4.44687	8.713e-06	6.07904e-05
PITA_000003273	MA_46166g0010	AT5G49810	METHIONINE S-METHYLTRANSFERASE (MMT)	Arabidopsis thaliana methionine S-methyltransferase, an enzyme that catalyzes S -methylmethionine formation. The mRNA is cell-to-cell mobile.	962.43	-0.60756	0.15448	-3.93293	8.39183e-05	0.000488346
PITA_000046256	MA_10436193g0010	AT5G49940	CHLOROPLAST-LOCALIZED NIFU-LIKE PROTEIN 2 (ATCNFU2);NIFU-LIKE PROTEIN 2 (NFU2)	Encodes a protein containing the NFU domain and functions as a molecular scaffold for iron-sulfur cluster assembly and delivery. Homologous to the cyanobacterial CNFU protein and is targeted to the chloroplast.	289.582	-0.998552	0.233996	-4.26739	1.97774e-05	0.000129753
PITA_000005132	MA_10434075g0010	AT5G50250	CHLOROPLAST RNA-BINDING PROTEIN 31B (CP31B)	Encodes a RNA binding protein. A substrate of the type III effector HopU1 (mono-ADP-ribosyltransferase). Supports editing of specific CP31A-dependent sites.	6334.67	-3.21438	0.146896	-21.8821	3.84953e-106	3.03317e-103
PITA_000005546	MA_111037g0010	AT5G50400	PURPLE ACID PHOSPHATASE 27 (PAP27);ARABIDOPSIS THALIANA PURPLE ACID PHOSPHATASE 27 (ATPAP27)	purple acid phosphatase 27;(source:Araport11)	357.206	-6.82007	0.539209	-12.6483	1.14326e-36	7.97178e-35
PITA_000066544	MA_119926g0010	AT5G50810	TRANSLOCASE INNER MEMBRANE SUBUNIT 8 (TIM8)	Encodes a small zinc finger-like protein that is a component of the mitochondrial protein import apparatus.	301.009	-0.764451	0.236238	-3.23593	0.00121247	0.00536612
PITA_000047411	MA_10427039g0010	AT5G50920	DE-REGULATED CAO ACCUMULATION 1 (DCA1);CLPC HOMOLOGUE 1 (CLPC1);INCREASED RESISTANCE TO MYZUS PERSICAE 1 (IRM1);HEAT SHOCK PROTEIN 93-V (HSP93-V); (CLPC); (ATHSP93-V)	Encodes a protein that is similar to ATP-dependent Clp protease ATP-binding subunit / ClpC. Involved in protein import into the chloroplast. May provide ATP source that drives the TIC (Translocon at the Inner envelope membrane of Chloroplasts) translocation machinery. Association of Hsp93 with the inner envelope membrane through its N domain is important for the functions of Hsp93 in vivo.	23525.2	-1.80237	0.14556	-12.3823	3.25813e-35	2.14529e-33
PITA_000066650	MA_10432860g0010	AT5G51010		Rubredoxin-like superfamily protein;(source:Araport11)	1119.11	-2.9495	0.168642	-17.4897	1.71632e-68	3.93886e-66
PITA_000016574	MA_8814410g0010	AT5G51040	SUCCINATE DEHYDROGENASE ASSEMBLY FACTOR 2 (SDHAF2)	Encodes succinate dehydrogenase assembly factor 2 (SDHAF2), a low abundance mitochondrial protein needed for assembly and activity of mitochondrial complex II and for normal root elongation.Sdhaf2 knockdown line showed lowered SDH1 protein abundance, lowered maximal SDH activity and less protein-bound FAD at the molecular mass of SDH1.	498.874	-0.759857	0.177935	-4.27041	1.95113e-05	0.00012822
PITA_000000345	MA_10433727g0010	AT5G51050	ATP/PHOSPHATE CARRIER 2 (APC2)	Encodes an APC isoform in Arabidopsis, a calcium-dependent mitochondrial ATP-Mg/Pi transporter.	244.66	-1.13781	0.240155	-4.73783	2.16023e-06	1.67038e-05
PITA_000067916	MA_167002g0010	AT5G51110	SDIR1-INTERACTING PROTEIN1 (SDIRIP1);RUBISCO ASSEMBLY FACTOR 2 (RAF2);ATAIRP2 TARGET PROTEIN 1 (ATP1)	Encodes a protein involved in Rubisco assembly that also mediates Abscisic acid-dependent stress response. It is a ubiquitination target of the intracellular E3 ligase SDIR1. It selectively regulates the expression of the downstream basic region/leucine zipper motif transcription factor gene ABA-INSENSITIVE5, rather than ABA-RESPONSIVE ELEMENTS BINDING FACTOR3 (ABF3) or ABF4, to regulate ABA-medi…	3739.33	-3.6551	0.17889	-20.4321	8.66971e-93	4.4551e-90
PITA_000029644	MA_10426277g0020	AT5G51600	PLEIADE (PLE);MICROTUBULE-ASSOCIATED PROTEIN 65-3 (MAP65-3);ARABIDOPSIS THALIANA MICROTUBULE-ASSOCIATED PROTEIN 65-3 (ATMAP65-3)	Mutant has defective roots. Essential for giant cell ontogenesis. Role in organizing the mitotic microtubule array during both early and late mitosis in all plant organs.	446.089	-1.2728	0.321405	-3.96012	7.49122e-05	0.00044082
PITA_000067262	MA_33034g0010	AT5G52010		C2H2-like zinc finger protein;(source:Araport11)	238.481	-1.86302	0.239191	-7.78882	6.76376e-15	1.33346e-13
PITA_000034022	MA_10425833g0010	AT5G52060	BCL-2-ASSOCIATED ATHANOGENE 1 (ATBAG1);BCL-2-ASSOCIATED ATHANOGENE 1 (BAG1)	A member of Arabidopsis BAG (Bcl-2-associated athanogene) proteins, plant homologs of mammalian regulators of apoptosis. Plant BAG proteins are multi-functional and remarkably similar to their animal counterparts, as they regulate apoptotic-like processes ranging from pathogen attack, to abiotic stress, to plant development.	4758.59	-1.21593	0.155931	-7.79783	6.29823e-15	1.24688e-13
PITA_000072547	MA_35310g0010	AT5G52390		PAR1 protein;(source:Araport11)	45.1595	-5.68423	0.910298	-6.24437	4.25525e-10	5.42826e-09
PITA_000030442	MA_919815g0010	AT5G52440	HIGH CHLOROPHYLL FLUORESCENCE 106 (HCF106)	HCF106; nuclear gene for chloroplast. Thylakoid membrane delta pH translocation pathway component protein; related to Escherichia coli TatA and TatB The mRNA is cell-to-cell mobile.	394.803	-1.88909	0.201395	-9.38006	6.59377e-21	2.01374e-19
PITA_000025136	MA_10436163g0010	AT5G52520	OVULE ABORTION 6 (OVA6); (ATPRORS-ORG);PROLYL-TRNA SYNTHETASE ORGANELLAR (PRORS-ORG);PROLYL-TRNA SYNTHETASE 1 (PRORS1)	Encodes a chloroplast and mitochondria localized prolyl-tRNA synthetase.	769.7	-2.41261	0.229722	-10.5023	8.42911e-26	3.46517e-24
PITA_000000795	MA_425966g0010	AT5G53350	CLP PROTEASE REGULATORY SUBUNIT X (CLPX)	CLP protease regulatory subunit CLPX mRNA, nuclear gene	1167.47	-0.663916	0.180679	-3.67457	0.000238248	0.00125792
PITA_000004638	MA_14068g0010	AT5G53460	NADH-DEPENDENT GLUTAMATE SYNTHASE 1 (GLT1)	NADH-dependent glutamate synthase The mRNA is cell-to-cell mobile.	162.829	-2.04429	0.354343	-5.76924	7.96313e-09	8.82891e-08
PITA_000027651	MA_10429821g0010	AT5G53490	THYLAKOID LUMENAL 17.4 KDA PROTEIN (TL17)	thylakoid lumenal 17.4 kDa protein, chloroplast, identical to SP:P81760 Thylakoid lumenal 17.4 kDa protein, chloroplast precursor (P17.4) {Arabidopsis thaliana}. Putative pentapeptide protein.	2479.62	-1.47283	0.187326	-7.86242	3.76786e-15	7.63193e-14
PITA_000047416	MA_10429029g0010	AT5G53550	YELLOW STRIPE LIKE 3 (YSL3);YELLOW STRIPE LIKE 3 (ATYSL3)	YELLOW STRIPE like 3;(source:Araport11)	764.281	-0.890757	0.207082	-4.30147	1.69666e-05	0.000112688
PITA_000006313	MA_156526g0010	AT5G53850	DEHYDRATASE-ENOLASE-PHOSPHATASE-COMPLEX 1 (DEP1)	Encodes a trifunctional dehydratase / enolase / phosphatase involved in the methionine salvage.	730.717	-1.26797	0.207263	-6.11769	9.49438e-10	1.16224e-08
PITA_000045482	MA_10437257g0040	AT5G54130		Calcium-binding endonuclease/exonuclease/phosphatase family;(source:Araport11)	1112.04	-3.09301	0.205783	-15.0305	4.63631e-51	6.05486e-49
PITA_000049591	MA_926365g0010	AT5G54180	PLASTID TRANSCRIPTIONALLY ACTIVE 15 (PTAC15)	plastid transcriptionally active 15;(source:Araport11)	401.777	-1.97062	0.219331	-8.9847	2.5943e-19	7.12243e-18
PITA_000008184	MA_10433905g0010	AT5G54390	HAL2-LIKE (AHL);HAL2-LIKE (HL); (ATAHL)	Encodes a 3'-phosphoadenosine-5'-phosphate (PAP) phosphatase that is sensitive to physiological concentrations of Na+. It does not also act as inositol polyphosphate 1-phosphatases, which other members of the HAL2-like family do. It is proposed that AHL acts in concert with sulphotransferases to prevent both the toxicity of PAP on RNA processing enzymes as well as the product inhibition of PAP on…	523.816	-1.2213	0.210434	-5.80375	6.48483e-09	7.28557e-08
PITA_000049045	MA_61108g0010	AT5G54470	B-BOX DOMAIN PROTEIN 29 (BBX29)	B-box type zinc finger family protein;(source:Araport11)	308.189	-0.878791	0.249393	-3.52371	0.000425545	0.00213205
PITA_000024144	MA_484764g0010	AT5G54570	BETA GLUCOSIDASE 41 (BGLU41)	beta glucosidase 41;(source:Araport11)	256.594	-2.55575	0.438163	-5.83289	5.4477e-09	6.17023e-08
PITA_000061226	MA_158566g0010	AT5G55180		O-Glycosyl hydrolases family 17 protein;(source:Araport11)	62.6449	-1.74536	0.533763	-3.26992	0.00107579	0.00482155
PITA_000025152	MA_10429151g0010	AT5G55220	(TIG1)	trigger factor type chaperone family protein;(source:Araport11)	634.672	-2.90582	0.274606	-10.5818	3.62048e-26	1.52551e-24
PITA_000040425	MA_824288g0010	AT5G55460	(ATLTP4.5)	Bifunctional inhibitor/lipid-transfer protein/seed storage 2S albumin superfamily protein;(source:Araport11)	97.3662	-2.25598	0.431253	-5.23123	1.68386e-07	1.57138e-06
PITA_000006090	MA_79622g0010	AT5G55550		RNA-binding (RRM/RBD/RNP motifs) family protein;(source:Araport11)	957.662	-0.648575	0.177942	-3.64487	0.000267524	0.00139597
PITA_000027531	MA_224671g0010	AT5G55560		Protein kinase superfamily protein;(source:Araport11)	5.63069	-3.27773	1.02488	-3.19816	0.00138306	0.00601523
PITA_000036084	MA_161180g0010	AT5G55580	(MTERF9)	Encodes a mitochondrial transcription termination factor (mTERF) family protein. The gene product is targeted to the chloroplast and mutants are affected in chloroplast development. Mutants, named as twirt1 (twr-1), display altered root meristem function resulting in short roots. Mutation also affects shoot meristem function.	543.005	-3.43111	0.270268	-12.6952	6.28797e-37	4.42366e-35
PITA_000001767	MA_15913g0010	AT5G55740	CHLORORESPIRATORY REDUCTION 21 (CRR21)	Encodes a member of the E+ subgroup of the PPR protein family, containing the E and E+ motifs following a tandem array of PPR motifs. It also contains an unknown motif consisting of 15 aa, which is highly conserved in some PPR proteins, including CRR4. CRR21 is involved in RNA editing of the site 2 of ndhD (ndhD-2),which encodes a subunit of the NDH complex. The RNA editing changes aa 128 from Se…	17.4067	-3.23007	0.738123	-4.37606	1.20844e-05	8.24392e-05
PITA_000084193	MA_34173g0010	AT5G55840		PPR superfamily protein;(source:Araport11)	175.428	-2.8848	0.322382	-8.94839	3.60704e-19	9.74436e-18
PITA_000050918	MA_103906g0010	AT5G55950		Nucleotide/sugar transporter family protein;(source:Araport11)	1145.76	-0.569877	0.172814	-3.29764	0.000975027	0.00441527
PITA_000024159	MA_9897801g0010	AT5G56090	CYTOCHROME C OXIDASE 15 (COX15)	Encodes a homolog of COX15. Microarray analysis show a 3.2 fold increase in transcription after treatment with rotenone, an electron transport chain inhibitor.	52.9664	-1.98505	0.443198	-4.47892	7.5023e-06	5.30176e-05
PITA_000022461	MA_51690g0010	AT5G56590		O-Glycosyl hydrolases family 17 protein;(source:Araport11)	564.886	-0.666373	0.196886	-3.38457	0.000712906	0.00336629
PITA_000023062	MA_377460g0010	AT5G56680	(SYNC1); (SYNC1 ARATH);EMBRYO DEFECTIVE 2755 (EMB2755)	Encodes a putative cytosolic asparaginyl-tRNA synthetase. The mRNA is cell-to-cell mobile.	6.88182	-3.55049	1.01058	-3.51333	0.000442524	0.00220776
PITA_000078095	MA_110551g0010	AT5G56860	GATA TRANSCRIPTION FACTOR 21 (GATA21);GATA, NITRATE-INDUCIBLE, CARBON METABOLISM-INVOLVED (GNC)	Encodes a member of the GATA factor family of zinc finger transcription factors. Modulate chlorophyll biosynthesis and glutamate synthase (GLU1/Fd-GOGAT) expression.	458.187	-2.60075	0.217623	-11.9507	6.43508e-33	3.74661e-31
PITA_000046397	MA_10432583g0010	AT5G57040	GLYOXALASE I-LIKE;11 (GLXI-LIKE;11)	Vicinal oxygen chelate (VOC) superfamily member. Responds to NaCl,drought and high light stress.	992.52	-1.22134	0.178144	-6.85593	7.08489e-12	1.08117e-10
PITA_000067486	MA_449338g0010	AT5G57170		Tautomerase/MIF superfamily protein;(source:Araport11)	542.264	-1.32383	0.216176	-6.12385	9.13437e-10	1.12165e-08
PITA_000053035	MA_24078g0010	AT5G57670		Protein kinase superfamily protein;(source:Araport11)	429.289	-1.08527	0.304926	-3.55914	0.000372075	0.00188939
PITA_000007825	MA_63024g0010	AT5G57800	(WAX2); (YRE);FACELESS POLLEN 1 (FLP1);ECERIFERUM 3 (CER3)	encodes a transmembrane protein with similarity to the sterol desaturase family at the N-terminus and to the short-chain dehydrogenase/reductase family at the C-terminus. Mutant analyses indicate this protein is involved in cuticle membrane and wax biosynthesis. The mRNA is cell-to-cell mobile.	4716.64	-0.914625	0.219483	-4.16719	3.0838e-05	0.000196218
PITA_000006452	MA_319186g0010	AT5G57970		DNA glycosylase superfamily protein;(source:Araport11)	425.615	-0.958854	0.241981	-3.96252	7.41641e-05	0.000436744
PITA_000003413	MA_18411g0010	AT5G58000	RETICULON 21 (RTN21)	Reticulon family protein;(source:Araport11)	698.979	-0.762585	0.245896	-3.10126	0.00192702	0.00804218
PITA_000060772	MA_46214g0010	AT5G58250	LOW CHLOROPHYLL ACCUMULATION/HYPOTHETICAL CHLOROPLAST OPEN READING FRAME 54 (LCAA/YCF54);EMBRYO DEFECTIVE 3143 (EMB3143)	YCF54;(source:Araport11)	1913.38	-2.79659	0.169145	-16.5337	2.09963e-61	3.75992e-59
PITA_000024493	MA_418978g0010	AT5G58430	EXOCYST SUBUNIT EXO70 FAMILY PROTEIN B1 (EXO70B1);EXOCYST SUBUNIT EXO70 FAMILY PROTEIN B1 (ATEXO70B1)	A member of EXO70 gene family, putative exocyst subunits, conserved in land plants. Arabidopsis thaliana contains 23 putative EXO70 genes, which can be classified into eight clusters on the phylogenetic tree.	53.6765	-2.54086	0.485969	-5.22844	1.70944e-07	1.59462e-06
PITA_000047798	MA_42929g0010	AT5G58440	SORTING NEXIN 2A (SNX2a)	sorting nexin 2A;(source:Araport11)	44.2795	-2.30646	0.47994	-4.80572	1.54194e-06	1.22187e-05
PITA_000001070	MA_14571g0010	AT5G59240		Ribosomal protein S8e family protein;(source:Araport11)	1466.6	-0.608424	0.197298	-3.08378	0.00204388	0.00846563
PITA_000024096	MA_158402g0010	AT5G59290	(ATUXS3);UDP-GLUCURONIC ACID DECARBOXYLASE 3 (UXS3)	Encodes an isoform of UDP-glucuronic acid decarboxylase, which is predicted to be cytosolic by PSORT. This enzyme produces UDP-xylose, which is a substrate for many cell wall carbohydrates including hemicellulose and pectin. UDP-xylose is also known to feedback regulate several cell wall biosynthetic enzymes.	205.619	-1.12588	0.250265	-4.49877	6.83493e-06	4.86639e-05
PITA_000021755	MA_10428997g0010	AT5G59610	DNA J PROTEIN C73 (DJC73)	Chaperone DnaJ-domain superfamily protein;(source:Araport11)	139.048	-1.30939	0.311581	-4.20242	2.64072e-05	0.000169623
PITA_000092197	MA_205016g0010	AT5G60020	(ATLAC17);LACCASE 17 (LAC17)	LAC17 appears to have laccase activity based on enzyme assays performed using lac17 mutants. Notably, these mutants appear to have a reduced deposition of G lignin units. LAC17 is expressed in interfascicular fibers and likely contributes to lignin biosynthesis, and hence, cell wall biosynthesis, there.	18.8979	-3.04283	0.777688	-3.91265	9.12872e-05	0.00052669
PITA_000008480	MA_127981g0010	AT5G60450	AUXIN RESPONSE FACTOR 4 (ARF4)	Encodes a member of the ARF family of transcription factors which mediate auxin responses. ARF4 appears to have redundant function with ETT(ARF3) in specifying abaxial cell identity.	1151.27	-1.255	0.207952	-6.03507	1.58892e-09	1.90171e-08
PITA_000020752	MA_61955g0010	AT5G60530		late embryogenesis abundant protein-related / LEA protein-like protein;(source:Araport11)	21744.8	-4.3388	0.319478	-13.5809	5.19767e-42	4.43547e-40
PITA_000017502	MA_10432986g0010	AT5G60540	PYRIDOXINE BIOSYNTHESIS 2 (PDX2);PYRIDOXINE BIOSYNTHESIS 2 (ATPDX2);EMBRYO DEFECTIVE 2407 (EMB2407)	Encodes a protein predicted to function in tandem with PDX1 to form glutamine amidotransferase complex with involved in vitamin B6 biosynthesis. PDX2 is predicted to function as glutaminase within the complex.	654.754	-1.21961	0.18536	-6.57968	4.71469e-11	6.62974e-10
PITA_000062953	MA_875703g0010	AT5G60700		glycosyltransferase family protein 2;(source:Araport11)	5408.53	-3.29464	0.17586	-18.7345	2.59168e-78	7.85412e-76
PITA_000080233	MA_80387g0010	AT5G60770	ARABIDOPSIS THALIANA NITRATE TRANSPORTER 2.4 (ATNRT2.4);NITRATE TRANSPORTER 2.4 (NRT2.4)	member of High affinity nitrate transporter family	35.3308	-1.62252	0.500384	-3.24255	0.00118463	0.00525768
PITA_000029627	MA_69436g0010	AT5G61400		Pentatricopeptide repeat (PPR) superfamily protein;(source:Araport11)	223.508	-1.49649	0.239926	-6.23728	4.45252e-10	5.67073e-09
PITA_000051281	MA_122815g0010	AT5G61430	NAC DOMAIN CONTAINING PROTEIN 100 (ANAC100); (ATNAC5);NAC DOMAIN CONTAINING PROTEIN 100 (NAC100)	NAC domain containing protein 100;(source:Araport11)	81.8443	-1.16574	0.36975	-3.15278	0.00161726	0.00691424
PITA_000008478	MA_10432349g0010	AT5G62000	(ATARF2);AUXIN RESPONSE FACTOR 2 (ARF2);ORESARA 14 (ORE14);HLS1 SUPPRESSOR (HSS);ARF1-BINDING PROTEIN (ARF1-BP)	Encodes an auxin response factor. Mutants have many defects including enlarged rosette leaves, reduced fertility, later senescence, hypocotyl elongation defects, enlarged seeds and enlarged cotyledons. May not mediate auxin effects. Increase in seed size due to increased cell proliferation. The mRNA is cell-to-cell mobile.	303.435	-1.57181	0.222145	-7.07562	1.48786e-12	2.40233e-11
PITA_000017796	MA_268229g0010	AT5G62720		Integral membrane HPP family protein;(source:Araport11)	1086.46	-0.768226	0.204246	-3.76127	0.00016905	0.00092586
PITA_000009808	MA_8158336g0010	AT5G62790	1-DEOXY-D-XYLULOSE 5-PHOSPHATE REDUCTOISOMERASE (DXR)	1-Deoxy-d-xylulose 5-phosphate reductoisomerase (DXR) catalyzes the first committed step of the 2-C-methyl-d-erythritol 4-phosphate pathway for isoprenoid biosynthesis. In Arabidopsis, DXR is encoded by a single-copy gene. Arabidopsis DXR is targeted to plastids and localizes into chloroplasts of leaf cells. DXR knockout or strongly silenced lines have a seedling lethal, albino phenotype. Transge…	2745.1	-1.84321	0.168018	-10.9703	5.30801e-28	2.44107e-26
PITA_000021695	MA_102797g0010	AT5G62910		RING/U-box superfamily protein;(source:Araport11)	479.281	-2.88611	0.257857	-11.1926	4.43018e-29	2.1328e-27
PITA_000019629	MA_28151g0010	AT5G63290	(ATHEMN1)	CPO3 (At5g63290) has not been characterized per se, but is a homolog of the CPDH/HEMN (see review by Layer et al, 2010). The homolog from cyanobacteria was recently characterized to be a CPDH (see Goto et al, 2010), but not yet from plants.	195.304	-1.26346	0.263423	-4.79633	1.61597e-06	1.27711e-05
PITA_000016537	MA_19375g0010	AT5G63800	BETA-GALACTOSIDASE 6 (BGAL6);MUCILAGE-MODIFIED 2 (MUM2)	Involved in mucilage formation. Mutants form columella and outer cell wall architecture of the mucilage cells resembles wild-type. However, mum2 seeds completely lack seed coat mucilage. This mutation appears to represent a later step in the development of this cell-type. Encodes a beta-galactosidase involved in seed coat mucilage biosynthesis. Member of Glycoside Hydrolase Family 35	7.2968	-3.02318	0.978983	-3.08808	0.00201452	0.00836747
PITA_000041352	MA_102166g0020	AT5G63890	HISTIDINE BIOSYNTHESIS 8 (HISN8);HISTIDINOL DEHYDROGENASE (ATHDH);HISTIDINOL DEHYDROGENASE (HDH)	Encodes histidinol dehydrogenase. Up-regulated in response to UV-B.	982.259	-0.716861	0.170572	-4.20269	2.63757e-05	0.000169467
PITA_000011863	MA_348255g0010	AT5G64040	(PSAN)	Encodes the only subunit of photosystem I located entirely in the thylakoid lumen. May be involved in the interaction between plastocyanin and the photosystem I complex. Phosphorylation of this protein is dependent on calcium.	25037.8	-3.03613	0.175363	-17.3134	3.72714e-67	8.23385e-65
PITA_000009691	MA_77922g0010	AT5G64570	BETA-D-XYLOSIDASE 4 (XYL4);ARABIDOPSIS THALIANA BETA-D-XYLOSIDASE 4 (ATBXL4)	Encodes a beta-d-xylosidase that belongs to family 3 of glycoside hydrolases.	85.7871	-2.06155	0.344601	-5.98242	2.19843e-09	2.59444e-08
PITA_000053311	MA_9033347g0010	AT5G65020	(ATANN2);ANNEXIN 2 (ANNAT2)	Annexins are calcium binding proteins that are localized in the cytoplasm. When cytosolic Ca2+ increases, they relocate to the plasma membrane. They may be involved in the Golgi-mediated secretion of polysaccharides.	368.87	-1.77522	0.46725	-3.79929	0.00014511	0.000805757
PITA_000046905	MA_10428137g0010	AT5G65270	RAB GTPASE HOMOLOG A4A (RABA4a);RAB GTPASE HOMOLOG A4A (AtRABA4a)	RAB GTPase homolog A4A;(source:Araport11)	1129.15	-0.53427	0.169271	-3.15629	0.00159788	0.00683757
PITA_000060044	MA_9267g0020	AT5G65380		MATE efflux family protein;(source:Araport11)	167.642	-1.89379	0.399675	-4.73834	2.15478e-06	1.66671e-05
PITA_000069329	MA_103970g0010	AT5G65560		Pentatricopeptide repeat (PPR) superfamily protein;(source:Araport11)	53.0182	-1.45174	0.426465	-3.40414	0.000663739	0.00316256
PITA_000005436	MA_10434267g0010	AT5G65620	THIMET METALLOENDOPEPTIDASE 1 (TOP1);ORGANELLAR OLIGOPEPTIDASE (OOP)	Zincin-like metalloproteases family protein;(source:Araport11)	2960.79	-1.33171	0.162539	-8.19321	2.54343e-16	5.58752e-15
PITA_000079630	MA_4908g0010	AT5G66120		3-dehydroquinate synthase;(source:Araport11)	823.424	-1.77052	0.1872	-9.45788	3.14247e-21	9.76106e-20
PITA_000086610	MA_193431g0010	AT5G66190	LEAF FNR 1 (ATLFNR1);LEAF-TYPE CHLOROPLAST-TARGETED FNR 1 (LFNR1);FERREDOXIN-NADP(+)-OXIDOREDUCTASE 1 (FNR1)	Encodes a leaf-type ferredoxin:NADP(H) oxidoreductase. It is present in both chloroplast stroma and thylakoid membranes but is more abundant in the thylakoid. The affinity of this enzyme for ferredoxin is slightly, but significantly, higher than AtLFNR2, an isoform of the same enzyme. AtLFNR1 forms a heterodimer with AtFNR2 and is also a prerequisite to attach AtFNR2 to the thylakoid membrane.	35961.9	-3.77321	0.162361	-23.2396	1.81308e-119	2.04083e-116
PITA_000055366	MA_1960g0010	AT5G66600		electron transporter, putative (Protein of unknown function, DUF547);(source:Araport11)	371.611	-0.725873	0.229216	-3.16677	0.00154144	0.00662341
PITA_000014115	MA_748776g0010	AT5G67030	ABA DEFICIENT 1 (ABA1);LOW EXPRESSION OF OSMOTIC STRESS-RESPONSIVE GENES 6 (LOS6);NON-PHOTOCHEMICAL QUENCHING 2 (NPQ2);ARABIDOPSIS THALIANA ABA DEFICIENT 1 (ATABA1);ZEAXANTHIN EPOXIDASE (ZEP);IMPAIRED IN BABA-INDUCED STERILITY 3 (IBS3);ARABIDOPSIS THALIANA ZEAXANTHIN EPOXIDASE (ATZEP)	Encodes a single copy zeaxanthin epoxidase gene that functions in first step of the biosynthesis of the abiotic stress hormone abscisic acid (ABA). Mutants in this gene are unable to express female sterility in response to beta-aminobutyric acid, as wild type plants do.	739.141	-2.17055	0.225763	-9.61429	6.95892e-22	2.27517e-20
PITA_000065916	MA_10435567g0020	AT5G67270	MICROTUBULE END BINDING PROTEIN 1 (ATEB1C);ATEB1-HOMOLOG1 (ATEB1H1);END BINDING PROTEIN 1C (EB1C)	encodes a homolog of animal microtubule-end-binding protein. There are two other members of this family. EB1 forms foci at regions where the minus ends of microtubules are gathered during mitosis and early cytokinesis.	139.884	-2.01977	0.354828	-5.69227	1.25365e-08	1.35314e-07
PITA_000050156	MA_28816g0010	AT5G67500	VOLTAGE DEPENDENT ANION CHANNEL 2 (VDAC2)	Encodes a voltage-dependent anion channel (VDAC: AT3G01280/VDAC1, AT5G67500/VDAC2, AT5G15090/VDAC3, AT5G57490/VDAC4, AT5G15090/VDAC5). VDACs are reported to be porin-type, beta-barrel diffusion pores. They are prominently localized in the outer mitochondrial membrane and are involved in metabolite exchange between the organelle and the cytosol. The mRNA is cell-to-cell mobile.	917.963	-2.12025	0.222556	-9.52682	1.62181e-21	5.15273e-20
PITA_000053109	MA_13141g0010	AT5G67510		Translation protein SH3-like family protein;(source:Araport11)	1316.49	-0.794452	0.169529	-4.68622	2.78292e-06	2.11452e-05
PITA_000023432	MA_10428311g0010	AT5G67590	NADH:UBIQUINONE OXIDOREDUCTASE FE-S PROTEIN4 (NDUFS4);FROSTBITE1 (FRO1)	Mutant leaves have a reduced capacity for cold acclimation, appear water-soaked, leak electrolytes, and accumulate reactive oxygen species constitutively. Encode a protein with high similarity to the 18-kD Fe-S subunit of complex I (NADH dehydrogenase, EC 1.6.5.3) in the mitochondrial electron transfer chain. The mRNA is cell-to-cell mobile.	737.162	-0.544879	0.168903	-3.22599	0.00125539	0.00552941

## Sheet: Table B - PineDark>Sun
Pine GeneID	Spruce MA	TAIR Gene_ID	Gene Name	Description	baseMean	log2FoldChange	lfcSE	stat	pvalue	padj
PITA_000030393	MA_17729g0030	AT1G01230	(ATORM1)	ORM1 is an ER localized orosomucoid-like protein involved in sphingolipid homeostasis.	907.569	0.713431	0.204327	3.49162	0.000480095	0.00237069
PITA_000053952	MA_54958g0010	AT1G01280	(CYP703);"CYTOCHROME P450, FAMILY 703, SUBFAMILY A, POLYPEPTIDE 2" (CYP703A2)	member of CYP703A CYP703A2 is expressed specifically in anthers of land plants, catalyzing the in-chain hydroxylation at the C-7 position of medium-chain saturated fatty acids (lauric acid in-chain hydroxylase) which is involved in pollen development (sporopollenin synthesis).	1270.86	2.18069	0.176327	12.3673	3.92776e-35	2.56476e-33
PITA_000016056	MA_121405g0010	AT1G01470	LATE EMBRYOGENESIS ABUNDANT 14 (LEA14);ARABIDOPSIS THALIANA LATE EMBRYOGENESIS ABUNDANT 14 (ATLEA14); (LEA1);LIGHT STRESS-REGULATED 3 (LSR3)	Encodes late-embryogenesis abundant protein whose mRNA levels are induced in response to wounding and light stress. Might be involved in protection against desiccation.	3009.22	0.57185	0.164775	3.4705	0.000519493	0.00254134
PITA_000006628	MA_1869g0010	AT1G02110		bZIP domain class transcription factor (DUF630 and DUF632);(source:Araport11)	2630.5	0.576698	0.181267	3.18148	0.00146525	0.00634815
PITA_000069806	MA_183122g0010	AT1G02170	LSD ONE LIKE 3 (LOL3);ARABIDOPSIS THALIANA METACASPASE 1B (ATMCPB1);METACASPASE 1B (MCP1b);METACASPASE 1B (AtMCP1b);METACASPASE 1 (AMC1);ARABIDOPSIS THALIANA METACASPASE 1 (ATMC1);METACASPASE 1 (MC1)	Encodes a type I metacaspase. Two Arabidopsis metacaspases, AT1G02170 (MC1) and AT4G25110 (MC2) antagonistically control programmed cell death in Arabidopsis. MC1 is a positive regulator of cell death and requires conserved caspase-like putative catalytic residues for its function. MC2 negatively regulates cell death. This function is independent of the putative catalytic residues. A third type I…	49.1229	3.30692	0.520526	6.35304	2.11096e-10	2.78609e-09
PITA_000006588	MA_200120g0010	AT1G02205	ECERIFERUM 1 (CER1)	Expression of the CER1 gene associated with production of stem epicuticular wax and pollen fertility. Biochemical studies showed that cer1 mutants are blocked in the conversion of stem wax C30 aldehydes to C29 alkanes, and they also lack the secondary alcohols and ketones. These suggested the CER1 protein is an aldehyde decarbonylase, but the exact molecular function of this protein remains to be…	65.5669	3.1288	0.486379	6.43286	1.25229e-10	1.69327e-09
PITA_000037052	MA_95209g0020	AT1G02660	PLASTID LIPASE2 (PLIP2)	PLIP2 is a glycerolipid A1 lipase with substrate preference for monogalactosyldiacylglycerol. Expression is induced by ABA.	270.83	2.13153	0.365646	5.82949	5.55986e-09	6.29124e-08
PITA_000079318	MA_16105g0010	AT1G02890		AAA-type ATPase family protein;(source:Araport11)	346.968	0.841713	0.202217	4.16243	3.14881e-05	0.000200085
PITA_000049753	MA_102054g0010	AT1G03080	NETWORKED 1D (NET1D)	kinase interacting (KIP1-like) family protein;(source:Araport11)	2440.08	1.32871	0.153805	8.63888	5.67674e-18	1.41249e-16
PITA_000065693	MA_10430013g0020	AT1G03840	INDETERMINATE DOMAIN 3 (IDD3);MAGPIE (MGP)	MGP is a nuclear-localized putative transcription factor with three zinc finger domains. MGP can interact with three proteins implicated in root patterning: SCR, SHR, and JKD in Y2H assays, and these interactions depend on the first zinc finger in MGP. MGP appears to be a direct transcriptional target of SHR and SCR, based on promoter binding assays, though it is not expressed in the QC, based on…	894.773	1.63124	0.32031	5.09269	3.53024e-07	3.14186e-06
PITA_000091467	MA_948726g0010	AT1G04040		HAD superfamily, subfamily IIIB acid phosphatase;(source:Araport11)	445.152	2.66036	0.341245	7.79607	6.3867e-15	1.26334e-13
PITA_000040448	MA_10435548g0010	AT1G04210		Encodes a putative Raf-related kinase.	1014.13	0.951623	0.212605	4.476	7.60527e-06	5.36797e-05
PITA_000022950	MA_20260g0010	AT1G04510	PLANT U-BOX 59 (PUB59);MOS4-ASSOCIATED COMPLEX 3A (MAC3A)	Encodes MAC3A, a U-box proteins with homology to the yeast and human E3 ubiquitin ligase Prp19. Associated with the MOS4-Associated Complex (MAC). Involved in plant innate immunity.	2624.87	0.708254	0.155868	4.54394	5.52116e-06	3.98866e-05
PITA_000021574	MA_335371g0010	AT1G04960		golgin family A protein (DUF1664);(source:Araport11)	1594.42	0.878185	0.172669	5.08595	3.65782e-07	3.24684e-06
PITA_000018770	MA_90472g0010	AT1G05170		Galactosyltransferase family protein;(source:Araport11)	2283.89	0.814304	0.158681	5.13169	2.87151e-07	2.60364e-06
PITA_000034480	MA_75571g0010	AT1G05870		hypothetical protein (DUF1685);(source:Araport11)	4812.86	0.651477	0.164612	3.95764	7.56932e-05	0.000444862
PITA_000058274	MA_9884g0010	AT1G05970	ENHANCED DOWNY MILDEW 3 (EDM3);ASI1-IMMUNOPRECIPITATED PROTEIN 1 (AIPP1)	Anti-silencing factor. Forms a complex with ASI1-EDM2 that is required for expression of some nonintronic HC-TRE genes	909.745	0.748959	0.212483	3.5248	0.000423809	0.00212426
PITA_000007492	MA_3117g0010	AT1G06040	B-BOX DOMAIN PROTEIN 24 (BBX24);SALT TOLERANCE (STO)	Encodes salt tolerance protein (STO) which confers salt tolerance to yeast cells. Fully complements calcineurin deficient yeast but does not encode a phosphoprotein phosphatase. Sequence has similarities to CONSTANS. STO co-localizes with COP1 and plays a role in light signaling.STO transcript levels are regulated by photoperiod and phtyohormones. STO competes with FLC in the regulation of floral…	3045.83	0.666828	0.146711	4.54517	5.48922e-06	3.96923e-05
PITA_000038826	MA_87057g0010	AT1G06230	GLOBAL TRANSCRIPTION FACTOR GROUP E4 (GTE4)	This gene is predicted to encode a bromodomain-containing protein. Plant lines expressing RNAi constructs targeted against GTE4 show some resistance to agrobacterium-mediated root transformation.	2798.06	1.27505	0.175338	7.27194	3.54354e-13	6.00876e-12
PITA_000045893	MA_40458g0010	AT1G06330		Heavy metal transport/detoxification superfamily protein;(source:Araport11)	601.724	1.63154	0.186373	8.75416	2.05626e-18	5.3413e-17
PITA_000026487	MA_10432464g0020	AT1G07160		Protein phosphatase 2C family protein;(source:Araport11)	18.7166	4.18894	0.838825	4.99382	5.91958e-07	5.07349e-06
PITA_000023884	MA_112005g0010	AT1G07350	SERINE/ARGININE RICH-LIKE PROTEIN 45A (SR45a)	Encodes a serine/arginine rich-like protein, SR45a. Involved in the regulation of stress-responsive alternative splicing.	1293.76	1.02505	0.19262	5.32162	1.02845e-07	9.94293e-07
PITA_000011171	MA_19607g0010	AT1G07360	MOS4-ASSOCIATED COMPLEX SUBUNIT 5A (MAC5A)	Encodes MAC5A, a component of the MOS4-associated complex (MAC) that contributes to snc1- mediated autoimmunity. MAC is a highly conserved nuclear protein complex associated with the spliceosome. Homologues include AT1G07360 (MAC5A), AT2G29580 (MAC5B) and AT5G07060 (MAC5C).	1347.12	0.634271	0.161214	3.93433	8.34283e-05	0.000485853
PITA_000024401	MA_126148g0010	AT1G07570	(APK1A)	Protein kinase capable of phosphorylating tyrosine, serine, and threonine residues	1095.2	1.37914	0.183125	7.53116	5.02929e-14	9.20854e-13
PITA_000074184	MA_10435320g0020	AT1G07990		SIT4 phosphatase-associated family protein;(source:Araport11)	135.385	1.06502	0.315631	3.37425	0.000740165	0.00348041
PITA_000023465	MA_112273g0010	AT1G08465	YABBY2 (YAB2)	Member of the YABBY family of Arabidopsis proteins involved in the abaxial cell fate specification in lateral organs	397.987	0.854865	0.269796	3.16856	0.00153196	0.0065877
PITA_000017443	MA_41196g0010	AT1G08570	ATYPICAL CYS HIS RICH THIOREDOXIN 4 (ACHT4)	Encodes a member of the thioredoxin family protein. Located in the chloroplast. Shows high activity towards the chloroplast 2-Cys peroxiredoxin A, and poor activity towards the chloroplast NADP-malate dehydrogenase. The mRNA is cell-to-cell mobile.	6667.62	0.511819	0.141405	3.61952	0.000295146	0.00152829
PITA_000017365	MA_10434186g0010	AT1G08620	JUMONJI DOMAIN-CONTAINING PROTEIN 16 (JMJ16); (PKDM7D)	Transcription factor jumonji (jmj) family protein / zinc finger (C5HC2 type) family protein;(source:Araport11)	1808.56	0.761238	0.163314	4.6612	3.14373e-06	2.36737e-05
PITA_000009665	MA_26114g0010	AT1G09530	PURPLE ACID PHOSPHATASE 3 (PAP3);PHYTOCHROME-ASSOCIATED PROTEIN 3 (PAP3);PHOTOCURRENT 1 (POC1);PHYTOCHROME INTERACTING FACTOR 3 (PIF3)	Transcription factor interacting with photoreceptors phyA and phyB. Forms a ternary complex in vitro with G-box element of the promoters of LHY, CCA1. Acts as a negative regulator of phyB signalling. It degrades rapidly after irradiation of dark grown seedlings in a process controlled by phytochromes. Does not play a significant role in controlling light input and function of the circadian clockw…	593.93	0.726535	0.189986	3.82416	0.00013122	0.000734084
PITA_000004029	MA_6809g0020	AT1G09570	PHYTOCHROME A (PHYA);ELONGATED HYPOCOTYL 8 (HY8);FAR RED ELONGATED 1 (FRE1);FAR RED ELONGATED HYPOCOTYL 2 (FHY2)	Light-labile cytoplasmic red/far-red light photoreceptor involved in the regulation of photomorphogenesis. It exists in two inter-convertible forms: Pr and Pfr (active) and functions as a dimer.The N terminus carries a single tetrapyrrole chromophore, and the C terminus is involved in dimerization. It is the sole photoreceptor mediating the FR high irradiance response (HIR). Major regulator in re…	827.965	0.839702	0.175778	4.77706	1.77879e-06	1.3983e-05
PITA_000002801	MA_10432894g0010	AT1G09970	RECEPTOR-LIKE KINASE 7 (RLK7); (LRR XI-23)	RLK7 belongs to a leucine-rich repeat class of receptor-likekinase (LRR-RLKs). It is involved in the control of germination speed and the tolerance to oxidant stress. The mRNA is cell-to-cell mobile.	876.247	0.840661	0.194198	4.32887	1.49874e-05	0.000100333
PITA_000017885	MA_25897g0010	AT1G10020		formin-like protein (DUF1005);(source:Araport11)	2710.59	1.73549	0.181518	9.56098	1.1665e-21	3.75154e-20
PITA_000026474	MA_104604g0010	AT1G10200	WLIM1 (WLIM1); (ATWLIM1)	Encodes a member of the Arabidopsis LIM proteins: a family of actin bundlers with distinct expression patterns. WLIM1, WLIM2a, and WLIM2b are widely expressed, whereas PLIM2a, PLIM2b, and PLIM2c are predominantly expressed in pollen. Regulates actin cytoskeleton organization.	2884.21	0.684884	0.158375	4.32445	1.52911e-05	0.000102249
PITA_000010698	MA_160202g0010	AT1G10210	MITOGEN-ACTIVATED PROTEIN KINASE 1 (ATMPK1);MITOGEN-ACTIVATED PROTEIN KINASE 1 (MPK1)	Encodes ATMPK1.	108.654	1.25512	0.371374	3.37966	0.000725765	0.00342223
PITA_000009786	MA_118860g0010	AT1G10320		Zinc finger C-x8-C-x5-C-x3-H type family protein;(source:Araport11)	166.699	1.1164	0.330642	3.37646	0.000734261	0.00345677
PITA_000009136	MA_24477g0010	AT1G10630	ADP-RIBOSYLATION FACTOR A1F (ATARFA1F);ADP-RIBOSYLATION FACTOR A1F (ARFA1F)	A member of ARF GTPase family. A thaliana has 21 members of this family, known to be essential for vesicle coating and uncoating and functions in GTP-binding. Gene encoding ADP-ribosylation factor and similar to other ARFs and ARF-like proteins. The gene is shown to play a role in cell division, cell expansion and cellulose production using antisense construct.	1442.23	0.868319	0.169598	5.11988	3.05732e-07	2.75836e-06
PITA_000037608	MA_1134g0010	AT1G10750		carboxyl-terminal peptidase, putative (DUF239);(source:Araport11)	704.219	1.77351	0.187097	9.47911	2.56467e-21	8.02963e-20
PITA_000022758	MA_19316g0010	AT1G10940	ARABIDOPSIS SERINE/THREONINE KINASE 1 (ASK1); (SRK2A);SNF1-RELATED PROTEIN KINASE 2.4 (SNRK2.4);SUCROSE NONFERMENTING 1-RELATED PROTEIN KINASE 2-4 (SNRK2-4)	Encodes a plant protein kinase similar to the calcium/calmodulin-dependent protein kinase subfamily and the SNF1 kinase subfamily (SnRK2) whose activity is activated by ionic (salt) and non-ionic (mannitol) osmotic stress. Kinase activity of its homolog in tobacco is induced by hyperosmotic condition within 1 minute.	5204.99	1.61805	0.161555	10.0154	1.30386e-23	4.69826e-22
PITA_000081371	MA_10435959g0010	AT1G11050		Protein kinase superfamily protein;(source:Araport11)	1120.77	1.03156	0.163277	6.31784	2.65236e-10	3.44486e-09
PITA_000011002	MA_10428481g0010	AT1G11060	(ATWAPL1);WINGS APART-LIKE PROTEIN 1 (WAPL1)	Encodes one of two redundant proteins (the other is WAPL2) that are involved in prophase removal of cohesion during meiosis. Double mutants with wapl2 exhibit reduced fertility due to defects in meiosis and also some abnormal embryo development in rare cases where embryos are formed.	1779.26	1.16614	0.190943	6.10726	1.01356e-09	1.23817e-08
PITA_000055951	MA_28961g0010	AT1G11250	(ATSYP125);SYNTAXIN OF PLANTS 125 (SYP125)	member of SYP12 Gene Family	2060.7	1.00729	0.172618	5.83537	5.36717e-09	6.08485e-08
PITA_000033503	MA_10436348g0010	AT1G11545	XYLOGLUCAN ENDOTRANSGLUCOSYLASE/HYDROLASE 8 (XTH8)	xyloglucan endotransglucosylase/hydrolase 8;(source:Araport11)	3982.19	2.24411	0.317051	7.07807	1.46175e-12	2.36178e-11
PITA_000047186	MA_10435336g0010	AT1G12280	SUPPRESSOR OF MKK1 MKK2 2 (SUMM2)	Encodes a NB-LRR protein SUMM2 involved in defense response to bacterium.	24.8881	3.45183	0.647944	5.32736	9.96528e-08	9.65803e-07
PITA_000022570	MA_10437143g0010	AT1G12370	UV RESISTANCE 2 (UVR2);PHOTOLYASE 1 (PHR1)	encodes an amino acid sequence with significant homology to the recently characterized type II photolyases. The uvr2-1 mutant is unable to remove CPDs in vivo, and plant extracts lack detectable photolyase activity , is sensitive to UV-B and is an allele	321.062	1.18669	0.291532	4.07054	4.69048e-05	0.00028746
PITA_000041867	MA_8518854g0010	AT1G12430	ARABIDOPSIS THALIANA KINESIN UNGROUPED CLADE, GENE A (AtKINUa);ARMADILLO REPEAT KINESIN 3 (ARK3)	Encodes the kinesin-like protein PAK has an Armadillo motif tail and is involved in guard cell development in Arabidopsis (from Genbank record AF159052).However, no defect in stomatal complexes has been observed in loss of function mutations. It accumulates at the preprophase band (PPB) in a cell-cycle and microtubule-dependent manner and is most highly expressed in cells where the placement of t…	738.28	1.90202	0.217195	8.75721	2.00142e-18	5.20457e-17
PITA_000040012	MA_17571g0010	AT1G13260	RELATED TO ABI3/VP1 1 (RAV1); (ATRAV1);ETHYLENE RESPONSE DNA BINDING FACTOR 4 (EDF4)	Encodes an AP2/B3 domain transcription factor which is upregulated in response to low temperature. It contains a B3 DNA binding domain. It has circadian regulation and may function as a negative growth regulator. The mRNA is cell-to-cell mobile.	77.0592	2.55889	0.439351	5.82426	5.73653e-09	6.47565e-08
PITA_000038688	MA_10435104g0010	AT1G13380		sodium/hydrogen exchanger (DUF1218);(source:Araport11)	1220.36	0.69442	0.168368	4.12441	3.71683e-05	0.000232861
PITA_000032780	MA_17536g0010	AT1G14290	(ATSBH2);SPHINGOID BASE HYDROXYLASE 2 (SBH2)	Encodes one of the two redundant sphingoid base hydroxylases (SBH). Involved in sphingolipid trihydroxy long-chain base (4-hydroxysphinganine) biosynthesis. Double mutants of SBHs were dwarfed and not able to progress from vegetative to reproductive growth.	779.158	0.979698	0.169197	5.79028	7.02681e-09	7.83859e-08
PITA_000031239	MA_371748g0010	AT1G14340	BPA1-LIKE 3 (BPL3)	RNA-binding (RRM/RBD/RNP motifs) family protein;(source:Araport11)	933.282	1.04733	0.229405	4.56541	4.98531e-06	3.62816e-05
PITA_000024618	MA_10431933g0010	AT1G14350	FOUR LIPS (FLP);MYB DOMAIN PROTEIN 124 (AtMYB124); (MYB124)	Encodes a putative MYB transcription factor involved in stomata development, loss of FLP activity results in a failure of guard mother cells (GMCs) to adopt the guard cell fate, thus they continue to divide resulting in abnormal stomata consisting of clusters of numerous guard cell-like cells. This phenotype is enhanced in double mutants with MYB88. Its transcript levels change after inducing MUT…	334.634	1.44737	0.295305	4.90126	9.52229e-07	7.82642e-06
PITA_000057282	MA_10436547g0020	AT1G14400	UBIQUITIN CARRIER PROTEIN 1 (UBC1);UBIQUITIN CONJUGATING ENZYME 1 (UBC1); (ATUBC1)	ubiquitin carrier protein	4441.38	1.53968	0.135677	11.3481	7.57694e-30	3.77061e-28
PITA_000036190	MA_10431727g0010	AT1G14520	MYO-INOSITOL OXYGENASE 1 (MIOX1)	Encodes MIOX1. Belongs to myo-inositol oxygenase gene family.	50.8898	1.78019	0.531801	3.34747	0.000815515	0.00378205
PITA_000072994	MA_138387g0010	AT1G14560	COA CARRIER 1 (COAC1)	Encodes a mitochondrial CoA transporter.	680.441	2.38979	0.203343	11.7525	6.85614e-32	3.80435e-30
PITA_000027851	MA_10436625g0010	AT1G14790	RNA-DEPENDENT RNA POLYMERASE 1 (RDR1); (ATRDR1); (ATRDRP1)	Encodes RNA-dependent RNA polymerase. While not required for virus-induced post-transcriptional gene silencing (PTGS), it can promote turnover of viral RNAs in infected plants. Nomenclature according to Xie, et al. (2004). Involved in the production of Cucumber Mosaic Virus siRNAs.	130.754	1.56765	0.330421	4.7444	2.09123e-06	1.62394e-05
PITA_000083608	MA_102043g0010	AT1G14870	(AtPCR2);PLANT CADMIUM RESISTANCE 2 (PCR2)	PCR2 encodes a membrane protein involved in zinc transport and detoxification.	45.8092	2.34374	0.549783	4.26302	2.01683e-05	0.000132134
PITA_000012525	MA_115075g0010	AT1G15030		Encodes a Cysteine-rich peptide (CRP) family protein	217.881	1.07918	0.252207	4.27893	1.87797e-05	0.000123825
PITA_000018023	MA_862444g0010	AT1G15080	LIPID PHOSPHATE PHOSPHATASE 2 (LPP2);LIPID PHOSPHATE PHOSPHATASE 2 (ATLPP2);PHOSPHATIDIC ACID PHOSPHATASE 2 (ATPAP2)	Encodes phosphatidic acid phosphatase. Involved in ABA signaling. Functions as a negative regulator upstream of ABI4. Expressed during germination and seed development. Expressed overall in young seedlings, in roots, hypocotyls, and vascular cells of cotyledons and leaves of 10 day-old seedlings, in flower filaments and stem elongation zones. Not expressed in anthers, pollen nor petals.	317.768	0.778879	0.201608	3.86334	0.000111848	0.000634932
PITA_000018011	MA_459670g0010	AT1G15110	PHOSPHATIDYLSERINE SYNTHASE 1 (PSS1); (ATPSS1)	PSS1 encodes a base-exchange-type Phosphatidylserine (PS) synthase. Mutant analysis revealed its role in pollen maturation.	1769.1	2.26423	0.187247	12.0923	1.16055e-33	7.01614e-32
PITA_000008712	MA_10425791g0020	AT1G15520	PLEIOTROPIC DRUG RESISTANCE 12 (PDR12);ARABIDOPSIS THALIANA ATP-BINDING CASSETTE G40 (ATABCG40);ATP-BINDING CASSETTE G40 (ABCG40);PLEIOTROPIC DRUG RESISTANCE 12 (ATPDR12)	ABC transporter family involved in ABA transport and resistance to lead. Localizes to plasma membrane. Upregulated by lead. Expressed in leaves, flowers, stomata and roots.	510.687	1.3003	0.223874	5.80816	6.31649e-09	7.10657e-08
PITA_000015376	MA_37849g0010	AT1G17200	CASP-LIKE PROTEIN 2A1 (CASPL2A1)	Uncharacterized protein family (UPF0497);(source:Araport11)	1872.53	1.03825	0.208703	4.97477	6.53267e-07	5.55865e-06
PITA_000017503	MA_10429328g0010	AT1G17370	OLIGOURIDYLATE BINDING PROTEIN 1B (UBP1B)	Encodes an RNA?binding protein involved in stress granule formation. Regulated by a transposable element small RNA.	3878.78	0.773782	0.133528	5.79491	6.83575e-09	7.63627e-08
PITA_000016965	MA_120757g0010	AT1G17550	HOMOLOGY TO ABI2 (HAB2); (ATHAB2)	Protein Phosphatase 2C	2784.4	1.0025	0.169755	5.90557	3.51421e-09	4.06006e-08
PITA_000003986	MA_10430687g0010	AT1G17720	(ATB BETA)	type 2A protein serine/threonine phosphatase 55 kDa B	702.573	1.26898	0.178015	7.12847	1.01491e-12	1.65794e-11
PITA_000016602	MA_10436774g0010	AT1G17840	WHITE-BROWN COMPLEX HOMOLOG PROTEIN 11 (WBC11);ATP-BINDING CASSETTE G11 (ABCG11); (AtABCG11);CUTICULAR DEFECT AND ORGAN FUSION 1 (COF1);ARABIDOPSIS THALIANA WHITE-BROWN COMPLEX HOMOLOG PROTEIN 11 (ATWBC11);DESPERADO (DSO)	Encodes a plasma membrane-localized ATP-binding cassette transporter, that is required for cutin transport to the extracellular matrix. The mRNA is cell-to-cell mobile.	859.163	4.13534	0.28526	14.4967	1.27073e-47	1.3291e-45
PITA_000092665	MA_32098g0010	AT1G19130		RmlC-like jelly roll fold protein;(source:Araport11)	498.482	0.763311	0.185729	4.1098	3.96e-05	0.000246462
PITA_000002686	MA_122218g0010	AT1G19220	AUXIN RESPONSE FACTOR 19 (ARF19);AUXIN RESPONSE FACTOR11 (ARF11);INDOLE-3-ACETIC ACID INDUCIBLE 22 (IAA22)	Encodes an auxin response factor that contains the conserved VP1-B3 DNA-binding domain at its N-terminus and the Aux/IAA-like domains III and IV present in most ARFs at its C-terminus. The protein interacts with IAA1 (yeast two hybrid) and other auxin response elements such as ER7 and ER9 (yeast one hybrid). ARF19 protein can complement many aspects of the arf7 mutant phenotype and , together wit…	914.082	0.977115	0.190187	5.13766	2.78175e-07	2.52904e-06
PITA_000012140	MA_10430892g0020	AT1G19680		RING/U-box superfamily protein;(source:Araport11)	587.62	0.591656	0.187979	3.14745	0.00164701	0.00702111
PITA_000048607	MA_10433559g0020	AT1G20190	EXPANSIN 11 (ATEXPA11);EXPANSIN 11 (EXP11);EXPANSIN 11 (EXPA11); (ATHEXP ALPHA 1.14); (ATEXP11)	member of Alpha-Expansin Gene Family. Naming convention from the Expansin Working Group (Kende et al, 2004. Plant Mol Bio)	1192.17	2.61192	0.312374	8.36152	6.19148e-17	1.42091e-15
PITA_000000201	MA_65580g0010	AT1G20440	COLD-REGULATED 47 (COR47); (RD17); (AtCOR47)	Belongs to the dehydrin protein family, which contains highly conserved stretches of 7-17 residues that are repetitively scattered in their sequences, the K-, S-, Y- and lysine rich segments. Cold regulated gene, amino acid sequence homology with Group II LEA (late embryogenesis abundant) proteins. Also responds to osmotic stress, ABA, dehydration and inhibits e.coli growth while overexpressed. C…	21493.6	1.10823	0.166315	6.66343	2.67502e-11	3.86505e-10
PITA_000045172	MA_37913g0010	AT1G20920	REGULATOR OF CBF GENE EXPRESSION 1 (RCF1)	P-loop containing nucleoside triphosphate hydrolases superfamily protein;(source:Araport11)	1174.62	0.529022	0.155623	3.39939	0.000675352	0.00320497
PITA_000029158	MA_16110g0010	AT1G21080		DNAJ heat shock N-terminal domain-containing protein;(source:Araport11)	3162.09	1.01246	0.163854	6.17902	6.45007e-10	8.08842e-09
PITA_000039103	MA_132879g0030	AT1G21770		Acyl-CoA N-acyltransferases (NAT) superfamily protein;(source:Araport11)	391.038	1.3187	0.293119	4.49884	6.83237e-06	4.86603e-05
PITA_000046048	MA_54753g0010	AT1G22150	SULFATE TRANSPORTER 1;3 (SULTR1;3)	sulfate transporter Sultr1;3	1041.77	0.944146	0.23988	3.93591	8.28824e-05	0.000482912
PITA_000021459	MA_865g0010	AT1G22180		Sec14p-like phosphatidylinositol transfer family protein;(source:Araport11)	1468.79	0.631462	0.170831	3.69641	0.00021867	0.00116286
PITA_000048212	MA_11564g0010	AT1G22280	PHYTOCHROME-ASSOCIATED PROTEIN PHOSPHATASE TYPE 2C (PAPP2C)	Encodes a phytochrome-associated protein, PAPP2C (phytochrome-associated protein phosphatase type 2C). PAPP2C interacts in the nucleus with phyA (phytochrome A) and phyB. Functions as a regulator of phytochrome-interacting factor PIF3 by dephosphorylating phytochromes in the nucleus.	2299.61	1.36389	0.161069	8.46772	2.50247e-17	5.90942e-16
PITA_000089013	MA_167914g0010	AT1G22380	UDP-GLUCOSYL TRANSFERASE 85A3 (AtUGT85A3);UDP-GLUCOSYL TRANSFERASE 85A3 (UGT85A3)	Encodes a putative UDP-glucosyl transferase. At1g22380 was initially identified as encoding the protein AAF87154, which has been classified as a bHLH protein (AtbHLH152). Subsequently it has been found that the AAF87154 protein appears to be encoded by the AT1G23970 genomic locus.	506.89	1.30387	0.236366	5.51629	3.46229e-08	3.57387e-07
PITA_000063861	MA_104045g0010	AT1G22690		Gibberellin-regulated family protein;(source:Araport11)	3407.16	2.09302	0.562987	3.71772	0.000201031	0.00107754
PITA_000063380	MA_10431244g0010	AT1G23750		Nucleic acid-binding, OB-fold-like protein;(source:Araport11)	888.184	1.19299	0.183787	6.49116	8.51776e-11	1.17128e-09
PITA_000040769	MA_100380g0010	AT1G24330		ARM repeat superfamily protein;(source:Araport11)	955.077	0.861181	0.176001	4.89305	9.92844e-07	8.12071e-06
PITA_000041067	MA_10430830g0020	AT1G25280	TUBBY LIKE PROTEIN 10 (TLP10);TUBBY LIKE PROTEIN 10 (AtTLP10)	Member of TLP family	1725.72	0.809502	0.190638	4.24628	2.17345e-05	0.000141493
PITA_000006697	MA_23673g0010	AT1G25560	TEMPRANILLO 1 (TEM1);ETHYLENE RESPONSE DNA BINDING FACTOR 1 (EDF1); (ATTEM1)	Encodes a member of the RAV transcription factor family that contains AP2 and B3 binding domains. Involved in the regulation of flowering under long days. Loss of function results in early flowering. Overexpression causes late flowering and repression of expression of FT. Novel transcriptional regulator involved in ethylene signaling. Promoter bound by EIN3. EDF1 in turn, binds to promoter elemen…	476.987	1.90598	0.277291	6.87357	6.26162e-12	9.61119e-11
PITA_000080155	MA_103312g0010	AT1G25580	SUPPRESSOR OF GAMMA RADIATION 1 (SOG1);ARABIDOPSIS NAC DOMAIN CONTAINING PROTEIN 8 (ANAC008)	Encodes suppressor of gamma response 1 (SOG1), a putative transcription factor governing multiple responses to DNA damage.	173.604	0.915661	0.297512	3.07773	0.00208583	0.00860921
PITA_000056392	MA_42080g0010	AT1G26260	CRYPTOCHROME-INTERACTING BASIC-HELIX-LOOP-HELIX 5 (CIB5)	Encodes CIB5 (cryptochrome-interacting basic-helix-loop-helix). Related to CIB1 (AT4G34530). CIB5 interacts with CRY2 and forms heterodimer with CIB1 in vitro. Regulates flowering time redundantly with CIB1.	2304.91	1.91133	0.161691	11.8209	3.04471e-32	1.72179e-30
PITA_000011949	MA_62101g0010	AT1G26480	GENERAL REGULATORY FACTOR 12 (GRF12); (GF14 IOTA)	14-3-3 protein GF14iota (grf12)	11102.3	0.663822	0.149151	4.45067	8.56047e-06	5.98322e-05
PITA_000027338	MA_123994g0020	AT1G26620		T-box transcription factor, putative (DUF863);(source:Araport11)	183.066	1.69412	0.256696	6.59971	4.11963e-11	5.83812e-10
PITA_000007793	MA_10020g0010	AT1G26770	EXPANSIN A10 (ATEXPA10);ARABIDOPSIS THALIANA EXPANSIN 10 (AT-EXP10);EXPANSIN A10 (EXPA10);ARABIDOPSIS THALIANA EXPANSIN ALPHA 1.1 (ATHEXP ALPHA 1.1);EXPANSIN 10 (EXP10);ARABIDOPSIS THALIANA EXPANSIN 10 (ATEXP10)	Encodes an expansin. Naming convention from the Expansin Working Group (Kende et al, Plant Mol Bio). Involved in the formation of nematode-induced syncytia in roots of Arabidopsis thaliana.	2863.81	1.87744	0.170416	11.0168	3.17033e-28	1.46654e-26
PITA_000095501	MA_109553g0010	AT1G26880		Ribosomal protein L34e superfamily protein;(source:Araport11)	3369.14	1.14417	0.163157	7.01268	2.33789e-12	3.71892e-11
PITA_000022060	MA_148495g0010	AT1G26945	KIDARI (KDR);PACLOBUTRAZOL RESISTANCE 6 (PRE6)	Encodes a basic helix-loop-helix (bHLH) protein involved in blue/far-red light signaling. Physically interacts with HFR1 and negatively regulates its activity.	508.914	4.36801	0.410249	10.6472	1.79638e-26	7.69254e-25
PITA_000007453	MA_3460g0010	AT1G27310	NUCLEAR TRANSPORT FACTOR 2A (NTF2A)	Encodes an ortholog of yeast NTF2, a nuclear envelop transport protein that functions as the nuclear import receptor for RanGDP, an essential player in nucleocytoplasmic transport.	1669.19	1.06527	0.245523	4.3388	1.43265e-05	9.62344e-05
PITA_000046194	MA_10228078g0010	AT1G27330		Ribosome associated membrane protein RAMP4;(source:Araport11)	2630.52	1.18906	0.163847	7.25715	3.95335e-13	6.68929e-12
PITA_000080420	MA_170877g0010	AT1G27520	MANNOSIDASE 5 (MNS5)	Glycosyl hydrolase family 47 protein;(source:Araport11)	335.563	0.838221	0.246387	3.40205	0.000668832	0.0031817
PITA_000072809	MA_10392111g0010	AT1G27620		HXXXD-type acyl-transferase family protein;(source:Araport11)	71.0095	1.65051	0.358969	4.59792	4.26737e-06	3.14243e-05
PITA_000032974	MA_228272g0010	AT1G27700		Syntaxin/t-SNARE family protein;(source:Araport11)	1307.36	1.6504	0.177578	9.29398	1.4863e-20	4.42483e-19
PITA_000039513	MA_76402g0010	AT1G27760	SALT-TOLERANCE 32 (SAT32);SALT-TOLERANCE 32 (ATSAT32)	Encodes a protein with similarity to human interferon-related developmental regulator (IFRD)that is involved in salt tolerance. Loss of function mutations are hypersensitive to salt stress and have reduced fertility. SAT32 is found in the cytoplasm but appears to translocate to the nucleus when plants are subject to salt stress.	1564.1	0.839108	0.194746	4.30873	1.64198e-05	0.000109363
PITA_000006045	MA_19210g0010	AT1G27930		Function unknown. Interacts with eIF3.	119.542	0.954471	0.307826	3.10069	0.00193072	0.00805477
PITA_000068219	MA_482951g0010	AT1G27970	NUCLEAR TRANSPORT FACTOR 2B (NTF2B)	Encodes an ortholog of yeast NTF2, a nuclear envelop transport protein that functions as the nuclear import receptor for RanGDP, an essential player in nucleocytoplasmic transport. The mRNA is cell-to-cell mobile.	209.764	1.04665	0.292009	3.5843	0.000337986	0.00172929
PITA_000086772	MA_16777g0010	AT1G28130	(VAS2);GRETCHEN HAGEN 3.17 (GH3.17)	Encodes an IAA-amido synthase that conjugates Asp and other amino acids to auxin in vitro. Lines carrying insertions in this gene are hypersensitive to auxin.	246.028	2.01741	0.243909	8.27116	1.32666e-16	2.97247e-15
PITA_000014352	MA_192059g0010	AT1G28330	DORMANCY-ASSOCIATED PROTEIN 1 (DRM1); (ATDRM1);DORMANCY-ASSOCIATED PROTEIN-LIKE 1 (DYL1)	dormancy-associated protein (DRM1)	88.2677	4.29592	0.96685	4.44321	8.86248e-06	6.17968e-05
PITA_000015462	MA_17091g0010	AT1G28490	SYNTAXIN OF PLANTS 61 (SYP61); (OSM1); (ATSYP61)	Encodes SYP61, one of 24 Arabidopsis syntaxins. Its mRNA has been shown to be expressed. SYP61 and SYP121 coordinate the trafficking of plasma membrane aquaporin PIP2;7 to modulate the cell membrane water permeability.	1406.74	0.698298	0.220019	3.17381	0.00150451	0.0064897
PITA_000070401	MA_10428394g0010	AT1G29520		AWPM-19-like family protein;(source:Araport11)	3028.27	2.22396	0.155689	14.2846	2.72916e-46	2.74519e-44
PITA_000064734	MA_53991g0010	AT1G30110	NUDIX HYDROLASE HOMOLOG 25 (ATNUDX25);NUDIX HYDROLASE HOMOLOG 25 (NUDX25)	Encodes a ppGpp pyrophosphohydrolase.	327.65	0.753525	0.205326	3.6699	0.000242648	0.00127915
PITA_000050461	MA_10276622g0010	AT1G30220	INOSITOL TRANSPORTER 2 (INT2);ARABIDOPSIS THALIANA INOSITOL TRANSPORTER 2 (ATINT2)	Inositol transporter presenting conserved extracellular loop domains homologs of plexins/semaphorin/integrin (PSI) domains from animal type I receptors.	44.6712	4.9002	0.680571	7.20013	6.01562e-13	1.00209e-11
PITA_000029009	MA_843476g0010	AT1G30450	CATION-CHLORIDE CO-TRANSPORTER 1 (CCC1);HAPLESS 5 (HAP5); (ATCCC1)	member of Cation-chloride co-transporter family	1060.63	1.34005	0.179321	7.47294	7.84249e-14	1.40867e-12
PITA_000010536	MA_139640g0010	AT1G30690	(PATL4)	Sec14p-like phosphatidylinositol transfer family protein;(source:Araport11)	16502.8	1.22313	0.146068	8.37365	5.58586e-17	1.28693e-15
PITA_000035401	MA_87253g0010	AT1G31870	BUD SITESELECTION PROTEIN 13 (BUD13)	pre-mRNA-splicing factor of RES complex protein;(source:Araport11)	382.165	0.837557	0.206333	4.05926	4.92288e-05	0.000300249
PITA_000059275	MA_8877544g0010	AT1G31910		GHMP kinase family protein;(source:Araport11)	1237.62	1.39205	0.201467	6.90954	4.86227e-12	7.56645e-11
PITA_000038435	MA_56257g0010	AT1G31930	EXTRA-LARGE GTP-BINDING PROTEIN 3 (XLG3)	Encodes XLG3 (extra-large G protein 3) that shows significant similarity to the G protein alpha subunit in its C terminal region. Involved in the regulation of root morphological and growth responses.	374.308	1.02866	0.229711	4.47807	7.53227e-06	5.31803e-05
PITA_000055397	MA_577g0010	AT1G32230	RADICAL-INDUCED CELL DEATH1 (RCD1); (CEO);REDOX IMBALANCED 1 (RIMB1);ARABIDOPSIS THALIANA P8 (INTERACTING PROTEIN) (ATP8); (AtRCD1); (CEO1)	Encodes a protein belonging to the (ADP-ribosyl)transferase domain-containing subfamily of WWE protein-protein interaction domain protein family. Superoxide radicals are necessary and sufficient to propagate cell death or lesion formation in rcd1 mutants. Without stress treatment, RCD1 is localized in the nucleus. Under high salt or oxidative stress, RCD1 is found not only in the nucleus but also…	699.481	2.63361	0.39352	6.69244	2.19479e-11	3.19462e-10
PITA_000031624	MA_138039g0010	AT1G32240	KANADI 2 (KAN2)	Encodes a member of the KANADI family of putative transcription factors. Together with KAN1, this gene appears to be involved in the development of the carpel and the outer integument of the ovule.Along with KAN1 and KAN4 appears to regulate the proper localization of PIN1 in early embryogenesis.	655.228	0.8253	0.204171	4.04219	5.29546e-05	0.000320378
PITA_000014317	MA_10435905g0020	AT1G32640	(ZBF1);JASMONATE INSENSITIVE 1 (JIN1); (MYC2); (ATMYC2); (RD22BP1);JASMONATE INSENSITIVE 1 (JAI1)	Encodes a MYC-related transcriptional activator with a typical DNA binding domain of a basic helix-loop-helix leucine zipper motif. Binds to an extended G-Box promoter motif and interacts with Jasmonate ZIM-domain proteins. MYC2 interacts with EIN3 and EIL1 to repress hook curvature and resistance to Botrytis cinera.Its transcription is induced by dehydration stress, ABA treatment and blue light …	776.158	1.12638	0.207999	5.41531	6.11826e-08	6.11257e-07
PITA_000040763	MA_2833g0020	AT1G32810		RING/FYVE/PHD zinc finger superfamily protein;(source:Araport11)	1261.16	0.779116	0.173833	4.48198	7.3955e-06	5.23398e-05
PITA_000061977	MA_10428112g0010	AT1G33390	FASCIATED STEM 4 (FAS4);FASCIATED STEM 4 (ATFAS4)	Over-expression of this gene results in stem fasciation. The predicted amino acid sequence reveals the presence of two domains (DEXH-box or DEAD-box helicase and DUF1065 domain) and fragments of two more domains (HrpA domain and HA2 domain).	453.043	0.880029	0.240515	3.65894	0.000253259	0.00132739
PITA_000012838	MA_135987g0010	AT1G33490		E3 ubiquitin-protein ligase;(source:Araport11)	1435.93	0.853359	0.151442	5.63488	1.75182e-08	1.86529e-07
PITA_000094958	MA_110587g0010	AT1G46264	SCHIZORIZA (SCZ);HEAT SHOCK TRANSCRIPTION FACTOR B4 (HSFB4); (AT-HSFB4)	Encodes SCHIZORIZA, a member of Heat Shock Transcription Factor (Hsf) family. Functions as a nuclear factor regulating asymmetry of stem cell divisions.	332.26	1.09183	0.215021	5.0778	3.81822e-07	3.37781e-06
PITA_000053901	MA_10428385g0010	AT1G48320	DHNA-COA THIOESTERASE 1 (DHNAT1)	Encodes one of the two functional DHNA-CoA (1,4-dihydroxy-2-naphthoyl-CoA) thioesterases found in Arabidopsis.	231.443	1.79267	0.27062	6.62433	3.48828e-11	4.99431e-10
PITA_000035408	MA_118377g0010	AT1G48410	(ICU9); (ATAGO1);ARGONAUTE 1 (AGO1)	Encodes an RNA Slicer that selectively recruits microRNAs and siRNAs. There is currently no evidence that AGO1 Slicer is in a high molecular weight RNA-induced silencing complex (RISC). Mutants are defective in post-transcriptional gene silencing and have pleiotropic developmental and morphological defects. Through its action on the regulation of ARF17 expression, the protein regulates genes invo…	541.115	0.740071	0.237535	3.11562	0.00183557	0.00770679
PITA_000083939	MA_10428955g0010	AT1G48850	EMBRYO DEFECTIVE 1144 (EMB1144)	chorismate synthase, putative / 5-enolpyruvylshikimate-3-phosphate phospholyase;(source:Araport11)	2062.27	0.608317	0.175317	3.46981	0.000520831	0.00254684
PITA_000054867	MA_10432924g0010	AT1G49170		hypothetical protein;(source:Araport11)	247.798	1.18372	0.25921	4.56664	4.95599e-06	3.60793e-05
PITA_000030763	MA_31219g0010	AT1G49340	(ATPI4K ALPHA)	Encodes a phosphatidylinositol 4-kinase that is expressed in inflorescences and shoots.	953.832	0.625225	0.162749	3.84165	0.000122209	0.000687967
PITA_000023673	MA_111003g0010	AT1G49760	POLY(A) BINDING PROTEIN 8 (PABP8);POLY(A) BINDING PROTEIN 8 (PAB8)	polyadenylate-binding protein, putative / PABP, putative, similar to poly(A)-binding protein GB:AAF66825 GI:7673359 from (Nicotiana tabacum). Highly and ubiquitously expressed. Member of the class II PABP family.	1424.61	0.792088	0.181227	4.37069	1.23853e-05	8.42679e-05
PITA_000052786	MA_10433004g0020	AT1G49830		basic helix-loop-helix (bHLH) DNA-binding superfamily protein;(source:Araport11)	560.924	1.50971	0.236149	6.39303	1.62627e-10	2.17338e-09
PITA_000004060	MA_10428789g0010	AT1G50030	TARGET OF RAPAMYCIN (TOR)	Related to TOR proteins from yeast and mammals, regulators of cell growth in response to nutrient availability. TOR proteins belong to the family of phosphatidylinositol 3-kinase and are targets of the antiproliferative drug rapamycin. AtTOR binds the yeast FKBP12 protein in the presence of Rapamycin, is involved in embryogenesis and is expressed in embryos, endosperm and meristems.	646.069	0.726788	0.224756	3.23367	0.00122209	0.00540464
PITA_000000323	MA_102714g0010	AT1G50460	(ATHKL1);HEXOKINASE-LIKE 1 (HKL1)	Involved in glucose-ethylene crosstalk.	469.558	1.2191	0.230245	5.29479	1.19152e-07	1.1426e-06
PITA_000053759	MA_7224g0020	AT1G51200		A20/AN1-like zinc finger family protein;(source:Araport11)	827.923	0.662884	0.185238	3.57855	0.000345505	0.00176356
PITA_000008081	MA_54771g0010	AT1G51350		ARM repeat superfamily protein;(source:Araport11)	1320.74	1.34095	0.173266	7.73921	1.00033e-14	1.94297e-13
PITA_000014471	MA_10281743g0010	AT1G53210	(ATNCL);NA+/CA2+ EXCHANGER (NCL)	Encodes a Na+/Ca 2+ exchanger-like protein that participates in the maintenance of Ca 2+ homeostasis. The mRNA is cell-to-cell mobile.	203.363	2.70827	0.307454	8.80872	1.26583e-18	3.34694e-17
PITA_000070700	MA_10291578g0010	AT1G53540		HSP20-like chaperones superfamily protein;(source:Araport11)	8.11029	3.62264	0.965634	3.75156	0.000175737	0.000958708
PITA_000086636	MA_17845g0010	AT1G53920	GDSL-MOTIF LIPASE 5 (GLIP5)	Contains lipase signature motif and GDSL domain.	80.1715	4.19803	1.02457	4.09736	4.17883e-05	0.000258585
PITA_000061323	MA_140260g0010	AT1G54130	RELA/SPOT HOMOLOG 3 (RSH3);RELA/SPOT HOMOLOG 3 (ATRSH3); (AT-RSH3)	This gene appears to be at least partially redundant with RSH2 (At3g14050). Guanosine tetraphosphate synthesized by RSH2/RSH3 (and CRSH At3g17470) to an unknown extent can repress chloroplast gene expression, and also reduce chloroplast size.	1516.72	0.584632	0.157761	3.7058	0.000210726	0.00112517
PITA_000023162	MA_33275g0010	AT1G54180	BREVIS RADIX-LIKE 3 (BRX-LIKE3);ARABIDOPSIS THALIANA BREVIS RADIX-LIKE 3 (ATBRXL3)	Belongs to five-member BRX gene family. Arabidopsis BRX genes share high levels of similarity among each others, with several conserved domains. The most distinct is BRX domain - highly conserved in all BRX genes among distantly related species. This protein-protein interaction domain is required and sufficient for BRX activity.	85.2846	1.72507	0.494835	3.48616	0.000490015	0.00241463
PITA_000046957	MA_5949706g0010	AT1G54290		Translation initiation factor SUI1 family protein;(source:Araport11)	1041.42	1.17889	0.186255	6.32945	2.46037e-10	3.21494e-09
PITA_000080860	MA_10351739g0010	AT1G54385	(SINE1)	At1G54385 encodes the plant KASH protein SINE1; SINE1 interacts with SUN1 and SUN2, is colocalized with F-actin, and is localized at the nuclear envelope.	232.247	0.912867	0.295998	3.08403	0.00204218	0.00846005
PITA_000066801	MA_18513g0010	AT1G54710	HOMOLOG OF YEAST AUTOPHAGY 18 (ATG18) H (ATG18H);HOMOLOG OF YEAST AUTOPHAGY 18 (ATG18) H (ATATG18H)	autophagy 18h-like protein;(source:Araport11)	246.598	1.01096	0.243594	4.1502	3.32182e-05	0.000210062
PITA_000082921	MA_47100g0010	AT1G55020	LIPOXYGENASE 1 (LOX1);ARABIDOPSIS LIPOXYGENASE 1 (ATLOX1)	lipoxygenase, a defense gene conferring resistance Xanthomonas campestris The mRNA is cell-to-cell mobile.	1560.82	1.28989	0.260325	4.95494	7.23539e-07	6.09299e-06
PITA_000067899	MA_79396g0010	AT1G55270	SMALL AND GLOSSY LEAVES1 (SAGL1)	SAGL1 is a member of a small family of KELCH domain containing proteins. Loss of function mutants show increased lignin and anthocyanin production suggesting a role in regulation of phenylpropanoid biosynthesis.	130.926	1.4421	0.357365	4.03536	5.45196e-05	0.000328778
PITA_000012443	MA_10433289g0010	AT1G55325	GRAND CENTRAL (GCT);MACCHI-BOU 2 (MAB2);MEDIATOR OF RNA POLYMERASE II TRANSCRIPTION SUBUNIT 13 (MED13)	Encodes the Arabidopsis homolog of the transcriptional regulator MED13, is dynamically expressed during embryogenesis and regulates both developmental timing and the radial pattern formation.	1109.1	0.916229	0.182109	5.03121	4.87402e-07	4.22952e-06
PITA_000063571	MA_90282g0010	AT1G55520	TATA BINDING PROTEIN 2 (TBP2);A. THALIANA TATA BINDING PROTEIN 2 (ATTBP2)	TATA-box binding protein. Required for basal transcription. Acts facilitating the recruitment of TFIID to the promoter, which together with the RNA polymerase form the preinitiation complex.	625.385	0.856093	0.173184	4.94327	7.68249e-07	6.4322e-06
PITA_000020728	MA_170g0010	AT1G55610	BRI1 LIKE (BRL1)	mutant has Altered vascular cell differentiation; LRR Receptor Kinase	397.1	2.08169	0.228114	9.12566	7.13007e-20	2.02573e-18
PITA_000021187	MA_106114g0010	AT1G55760		BTB/POZ domain-containing protein;(source:Araport11)	382.763	0.639134	0.192239	3.32468	0.000885201	0.00405747
PITA_000074468	MA_10431347g0010	AT1G56120		Leucine-rich repeat transmembrane protein kinase;(source:Araport11)	227.576	1.37201	0.296757	4.62333	3.77625e-06	2.8141e-05
PITA_000059389	MA_15605g0010	AT1G56220		Dormancy/auxin associated family protein;(source:Araport11)	2361.35	4.1471	0.319363	12.9856	1.47737e-38	1.09131e-36
PITA_000044966	MA_141147g0010	AT1G56280	DROUGHT-INDUCED 19 (ATDI19);DROUGHT-INDUCED 19 (DI19)	Encodes a gene whose transcript level in root and leaves increases to progressive drought stress. The increase in transcript level is independent from abscisic acid level. Sequence is not similar to any protein of known function. It appears to be a member of plant-specific gene family. It's phosphorylated by AtCPK11 in a Ca(2+)-dependent manner at Thr105 and Ser107 within the AtDi19 bipartite nuc…	1063.12	0.654703	0.154241	4.24467	2.18913e-05	0.000142357
PITA_000031949	MA_210052g0010	AT1G56310	ATRIMMER2 (ATRM2)	DEDDy-type 3&#8242; -> 5&#8242; exoribonuclease involved in miRNA degradation.	1370.14	1.29176	0.181416	7.12039	1.07624e-12	1.75449e-11
PITA_000042036	MA_197412g0010	AT1G57560	MYB DOMAIN PROTEIN 50 (MYB50);MYB DOMAIN PROTEIN 50 (AtMYB50)	Member of the R2R3 factor gene family.	476.083	1.00669	0.211712	4.75501	1.98438e-06	1.54859e-05
PITA_000034955	MA_186351g0010	AT1G57860		Translation protein SH3-like family protein;(source:Araport11)	1865.31	0.973504	0.210872	4.61657	3.90141e-06	2.89914e-05
PITA_000060084	MA_10435554g0020	AT1G58110		Basic-leucine zipper (bZIP) transcription factor family protein;(source:Araport11)	1400.57	0.510923	0.160886	3.17568	0.00149486	0.00645635
PITA_000067829	MA_57437g0010	AT1G59700	GLUTATHIONE S-TRANSFERASE TAU 16 (GSTU16);GLUTATHIONE S-TRANSFERASE TAU 16 (ATGSTU16)	Encodes glutathione transferase belonging to the tau class of GSTs. Naming convention according to Wagner et al. (2002). The mRNA is cell-to-cell mobile.	229.675	1.67705	0.268006	6.2575	3.91206e-10	5.00396e-09
PITA_000043272	MA_903939g0010	AT1G60560		SWIM zinc finger family protein;(source:Araport11)	127.56	0.886174	0.283263	3.12845	0.00175729	0.00743226
PITA_000052376	MA_20558g0010	AT1G60610		SBP (S-ribonuclease binding protein) family protein;(source:Araport11)	1020.12	0.958352	0.183403	5.2254	1.73781e-07	1.61917e-06
PITA_000047725	MA_168323g0010	AT1G60650	ATRZ-1B (AtRZ-1b);RNA-BINDING GLYCINE-RICH PROTEIN B1 (RBGB1);RZ-1B (RZ-1b)	Encodes one of the zinc finger-containing glycine-rich RNA-binding proteins involved in cold tolerance: AT3G26420 (ATRZ-1A), AT1G60650 (AtRZ-1b), AT5G04280 (AtRZ-1c). It also, along with AtRZ-1c, plays important roles in plant development, pre- mRNA splicing, and general gene expression.	1302.61	0.986769	0.196517	5.0213	5.13226e-07	4.4357e-06
PITA_000050372	MA_132614g0010	AT1G61070	PLANT DEFENSIN 2.4 (PDF2.4);LOW-MOLECULAR-WEIGHT CYSTEINE-RICH 66 (LCR66)	Predicted to encode a PR (pathogenesis-related) protein. Belongs to the plant defensin (PDF) family with the following members: At1g75830/PDF1.1, At5g44420/PDF1.2a, At2g26020/PDF1.2b, At5g44430/PDF1.2c, At2g26010/PDF1.3, At1g19610/PDF1.4, At1g55010/PDF1.5, At2g02120/PDF2.1, At2g02100/PDF2.2, At2g02130/PDF2.3, At1g61070/PDF2.4, At5g63660/PDF2.5, At2g02140/PDF2.6, At5g38330/PDF3.1 and At4g30070/PDF…	29.5265	2.56521	0.724461	3.54086	0.000398825	0.00201011
PITA_000004919	MA_137415g0010	AT1G61110	NAC DOMAIN CONTAINING PROTEIN 25 (anac025); (NAC25);NAC DOMAIN CONTAINING PROTEIN 25 (NAC025)	NAC transcription regulator. Regulates endosperm cell expansion during germination.	611.015	2.08769	0.254881	8.19081	2.59467e-16	5.68423e-15
PITA_000069002	MA_40975g0010	AT1G61560	MILDEW RESISTANCE LOCUS O 6 (ATMLO6);MILDEW RESISTANCE LOCUS O 6 (MLO6)	A member of a large family of seven-transmembrane domain proteins specific to plants, homologs of the barley mildew resistance locus o (MLO) protein. The Arabidopsis genome contains 15 genes encoding MLO proteins, with localization in plasma membrane. Phylogenetic analysis revealed four clades of closely-related AtMLO genes. ATMLO6 belongs to the clade IV, with AtMLO2, AtMLO3 and AtMLO12. The gen…	1363.82	1.67799	0.220674	7.60391	2.87313e-14	5.33084e-13
PITA_000045588	MA_885565g0010	AT1G61700		Protein of unknown function that is homologous to the At1g11475 locus that encodes a non-catalytic subunit common to nuclear DNA-dependent RNA polymerases II, IV and V. Homologous to budding yeast RPB10.	913.883	1.11168	0.180702	6.15203	7.6497e-10	9.49704e-09
PITA_000032869	MA_8872g0010	AT1G62500		Bifunctional inhibitor/lipid-transfer protein/seed storage 2S albumin superfamily protein;(source:Araport11)	8420.25	1.10247	0.340884	3.23416	0.00122002	0.00539647
PITA_000042521	MA_430061g0010	AT1G63440	HEAVY METAL ATPASE 5 (HMA5)	The Arabidopsis P-type ATPase HMA5 is involved in Cu detoxification. hma5 mutant plants exhibit Cu hypersensitivity, which is especially dramatic in roots where HMA5 is mostly expressed.	397.646	1.1056	0.301576	3.66607	0.000246303	0.00129556
PITA_000004573	MA_7845g0010	AT1G63700	EMBRYO DEFECTIVE 71 (EMB71);MAP KINASE KINASE KINASE 4 (MAPKKK4);YODA (YDA)	Member of MEKK subfamily, a component of the stomatal development regulatory pathway. Mutations in this locus result in embryo lethality.	1415.04	1.03246	0.195864	5.27133	1.35439e-07	1.28081e-06
PITA_000024225	MA_10228148g0010	AT1G63850		BTB/POZ domain-containing protein;(source:Araport11)	1125.96	0.807522	0.205568	3.92824	8.5568e-05	0.000496479
PITA_000003695	MA_18615g0020	AT1G64110	DUO1-ACTIVATED ATPASE 1 (DAA1)	Target promoter of the male germline-specific transcription factor DUO1.	2153.7	0.50875	0.157943	3.22111	0.00127696	0.00560952
PITA_000079588	MA_121907g0010	AT1G64640	(AtENODL8);EARLY NODULIN-LIKE PROTEIN 8 (ENODL8)	early nodulin-like protein 8;(source:Araport11)	1559.95	0.895345	0.155376	5.76245	8.29038e-09	9.15739e-08
PITA_000061912	MA_13648g0020	AT1G65440	ARABIDOPSIS SUPPRESSOR OF TY INSERTION 6-LIKE (SPT6L);GLOBAL TRANSCRIPTION FACTOR GROUP B1 (GTB1)	Related to yeast Spt6 protein, which functions as part of a protein complex in transcription initiation and also plays a role in chromatin structure / assembly. It encodes a putative WG/GW-repeat protein involved in the regulation of apical-basal polarity of embryo	1020.51	0.652302	0.170568	3.8243	0.000131142	0.000733887
PITA_000044813	MA_14231g0010	AT1G65690	NDR1/HIN1-LIKE 6 (NHL6)	Encodes NHL6 (NDR1/HIN1-like 6). Plays an important role in the abiotic stresses-induced ABA signaling and biosynthesis, particularly during seed germination and early seedling development.	104.353	1.84754	0.382614	4.82874	1.374e-06	1.09986e-05
PITA_000006374	MA_8628986g0010	AT1G66150	TRANSMEMBRANE KINASE 1 (TMK1)	receptor-like transmembrane kinase I (TMK1)	3356.95	0.684699	0.149452	4.58139	4.6189e-06	3.38233e-05
PITA_000080433	MA_54742g0010	AT1G67030	ZINC FINGER PROTEIN 6 (ZFP6)	Encodes a novel C2H2 zinc finger protein containing only a single zinc finger which plays a key role in regulating trichome development by integrating GA and cytokinin signaling. The mRNA is cell-to-cell mobile.	561.145	1.80429	0.260929	6.91487	4.68296e-12	7.30184e-11
PITA_000015984	MA_122700g0010	AT1G67340		HCP-like superfamily protein with MYND-type zinc finger;(source:Araport11)	467.132	2.98598	0.360915	8.27336	1.3024e-16	2.9209e-15
PITA_000056846	MA_10051g0010	AT1G67480		Galactose oxidase/kelch repeat superfamily protein;(source:Araport11)	11.0393	3.27662	0.935948	3.50085	0.000463774	0.00230115
PITA_000029531	MA_87371g0010	AT1G67580	CYCLIN-DEPENDENT KINASE G2 (CDKG2)	Protein kinase superfamily protein;(source:Araport11)	889.805	1.15161	0.220067	5.23298	1.66799e-07	1.5578e-06
PITA_000017473	MA_10428386g0010	AT1G67940	NON-INTRINSIC ABC PROTEIN 3 (ATNAP3); (AtSTAR1);ATP-BINDING CASSETTE I17 (ABCI17);NON-INTRINSIC ABC PROTEIN 3 (NAP3);ARABIDOPSIS THALIANA NON-INTRINSIC ABC PROTEIN 3 (NAP3)	member of NAP subfamily The mRNA is cell-to-cell mobile.	738.491	3.25474	0.415521	7.83292	4.7666e-15	9.58103e-14
PITA_000062340	MA_48114g0010	AT1G68020	TREHALOSE -6-PHOSPHATASE SYNTHASE S6 (TPS6); (ATTPS6)	Encodes an enzyme putatively involved in trehalose biosynthesis. The protein has a trehalose synthase (TPS)-like domain and a trehalose phosphatase (TPP)-like domain. It can complement a yeast mutant lacking both of these activities suggesting that this is a bifunctional enzyme.	2039.7	1.68201	0.182825	9.20008	3.57677e-20	1.03867e-18
PITA_000085701	MA_92989g0010	AT1G68130	INDETERMINATE(ID)-DOMAIN 14 (AtIDD14); (IDD14alpha);INDETERMINATE(ID)-DOMAIN 14 (IDD14)	Encodes the longer of two splice variants of a transcription factor involved in regulating starch metabolism in response to cold.	417.414	0.942133	0.210607	4.47343	7.69756e-06	5.4234e-05
PITA_000049050	MA_136282g0010	AT1G68400		leucine-rich repeat transmembrane protein kinase family protein;(source:Araport11)	108.997	1.45674	0.338502	4.30348	1.68135e-05	0.000111828
PITA_000016125	MA_10433321g0010	AT1G68410		Protein phosphatase 2C family protein;(source:Araport11)	1938.42	1.20276	0.162332	7.40927	1.26998e-13	2.23528e-12
PITA_000080014	MA_48816g0010	AT1G69080		Adenine nucleotide alpha hydrolases-like superfamily protein;(source:Araport11)	298.89	0.664792	0.211154	3.14838	0.00164179	0.00700264
PITA_000059400	MA_120697g0010	AT1G69310	(AtWRKY57);WRKY DNA-BINDING PROTEIN 57 (WRKY57)	Encodes WRKY57, a member of the WRKY Transcription Factor. Activation of WRKY57 confers drought tolerance.	295.898	0.798706	0.237103	3.3686	0.000755506	0.00354141
PITA_000028732	MA_20613g0010	AT1G69550		disease resistance protein (TIR-NBS-LRR class);(source:Araport11)	296.603	1.43401	0.385447	3.72038	0.000198923	0.0010677
PITA_000072217	MA_12053g0010	AT1G69780	(ATHB13)	Encodes a homeodomain leucine zipper class I (HD-Zip I) protein which is expressed during the seed-to-seedling transition, regulates some of the network nodes, and affects late seedling establishment. Knock-out mutants for athb13 showed increased primary root length as compared with wild type (Col-0) seedlings, suggesting that this transcription factor is a negative regulator of early root growth…	355.215	1.94953	0.231979	8.40391	4.31849e-17	1.00275e-15
PITA_000025324	MA_10436581g0010	AT1G70250		Encodes a Protease inhibitor/seed storage/LTP family protein	33.1797	2.4263	0.668558	3.62916	0.000284345	0.00147624
PITA_000028603	MA_35723g0010	AT1G71080		RNA polymerase II transcription elongation factor;(source:Araport11)	602.997	0.809952	0.196518	4.12151	3.7639e-05	0.000235498
PITA_000012035	MA_104203g0010	AT1G71830	SOMATIC EMBRYOGENESIS RECEPTOR-LIKE KINASE 1 (ATSERK1);SOMATIC EMBRYOGENESIS RECEPTOR-LIKE KINASE 1 (SERK1)	Plasma membrane LRR receptor-like serine threonine kinase expressed during embryogenesis in locules until stage 6 anthers, with higher expression in the tapetal cell layer. SERK1 and SERK2 receptor kinases function redundantly as an important control point for sporophytic development controlling male gametophyte production. SERK1 interacts with and transphosphorylates EMS1	2491.91	0.757677	0.194118	3.90317	9.49403e-05	0.000546432
PITA_000010661	MA_106464g0010	AT1G71980	(RMR2)	RMR2 is a secretory pathway protein localized to the trans-golgi network. It belongs to a family of vacuolar sorting receptors. If forms heterodimers with RMR1.	3844.06	1.1093	0.186664	5.94276	2.8026e-09	3.27798e-08
PITA_000071451	MA_904294g0010	AT1G72310	(ATL3)	Encodes a putative RING-H2 zinc finger protein ATL3 (ATL3).	10.6901	2.92287	0.84213	3.47081	0.00051889	0.00253892
PITA_000006576	MA_10428586g0010	AT1G72650	TRF-LIKE 6 (TRFL6)	Arabidopsis thaliana myb family transcription factor (At1g72650)	1255.99	0.645256	0.160612	4.01749	5.88204e-05	0.000352713
PITA_000026443	MA_6447g0010	AT1G72710	CASEIN KINASE 1-LIKE PROTEIN 2 (CKL2)	Encodes a member of the casein kinase 1 protein family that is localized to the cytoplasm and nucleus. The mRNA is cell-to-cell mobile.	4775.69	1.53662	0.149518	10.2771	8.93501e-25	3.48524e-23
PITA_000066276	MA_14272g0010	AT1G72820		Mitochondrial substrate carrier family protein;(source:Araport11)	2145.2	0.799153	0.159872	4.9987	5.77185e-07	4.95227e-06
PITA_000009255	MA_141902g0010	AT1G73390		Endosomal targeting BRO1-like domain-containing protein;(source:Araport11)	899.961	0.89699	0.186342	4.81367	1.48185e-06	1.17662e-05
PITA_000012466	MA_10194g0020	AT1G73500	MAP KINASE KINASE 9 (MKK9); (ATMKK9)	member of MAP Kinase Kinase family. Autophosphorylates and also phosphorylates MPK3 and MPK6. Independently involved in ethylene and calmalexin biosynthesis. Induces transcription of ACS2, ACS6, ERF1, ERF2, ERF5, ERF6, CYP79B2, CYP79B3, CYP71A13 and PAD3.	940.414	0.73046	0.163751	4.46081	8.16512e-06	5.72043e-05
PITA_000005196	MA_130250g0010	AT1G73580	C2-DOMAIN ABA-RELATED3 (CAR3)	Calcium-dependent lipid-binding (CaLB domain) family protein;(source:Araport11)	32.8812	2.09528	0.537198	3.90039	9.60397e-05	0.000551418
PITA_000007079	MA_128791g0010	AT1G74320	CHOLINE/ETHANOLAMINE KINASE 2 (CEK2)	encodes a choline kinase, whose expression is induced by high salt and mannitol.	752.519	0.591107	0.171072	3.45531	0.000549656	0.00266847
PITA_000014880	MA_24001g0010	AT1G74670	GA-STIMULATED ARABIDOPSIS 6 (GASA6)	Gibberellin-regulated family protein;(source:Araport11)	90.7814	1.71302	0.404004	4.24011	2.2341e-05	0.000145161
PITA_000021016	MA_10426778g0010	AT1G74740	CALCIUM-DEPENDENT PROTEIN KINASE 30 (CPK30); (ATCPK30);CALCIUM-DEPENDENT PROTEIN KINASE 1A (CDPK1A)	member of Calcium Dependent Protein Kinase	2092.18	0.932692	0.147053	6.34254	2.26003e-10	2.97122e-09
PITA_000047958	MA_132866g0010	AT1G75440	UBIQUITIN-CONJUGATING ENZYME 16 (UBC16)	ubiquitin-conjugating enzyme 16;(source:Araport11)	3831.98	0.531099	0.140542	3.77894	0.0001575	0.000868611
PITA_000019159	MA_10433485g0010	AT1G75450	CYTOKININ OXIDASE 5 (CKX5);CYTOKININ OXIDASE 6 (ATCKX6);ARABIDOPSIS THALIANA CYTOKININ OXIDASE 5 (ATCKX5)	This gene used to be called AtCKX6. It encodes a protein whose sequence is similar to cytokinin oxidase/dehydrogenase, which catalyzes the degradation of cytokinins.	32.9044	3.58995	0.726194	4.94351	7.67298e-07	6.42714e-06
PITA_000022063	MA_115880g0010	AT1G75500	WALLS ARE THIN 1 (WAT1);USUALLY MULTIPLE ACIDS MOVE IN AND OUT TRANSPORTERS 5 (UMAMIT5)	An Arabidopsis thaliana homolog of Medicago truncatula NODULIN21 (MtN21). The gene encodes a plant-specific, predicted integral membrane protein and is a member of the Plant-Drug/Metabolite Exporter (P-DME) family (Transporter Classification number: TC 2.A.7.3) and the nodulin MtN21-like transporter family.	2517.06	1.96236	0.22032	8.90688	5.24905e-19	1.40997e-17
PITA_000007775	MA_18236g0010	AT1G76010		Alba DNA/RNA-binding protein;(source:Araport11)	1532.34	0.678377	0.150206	4.51631	6.29252e-06	4.50326e-05
PITA_000030674	MA_48961g0010	AT1G76110		HMG (high mobility group) box protein with ARID/BRIGHT DNA-binding domain-containing protein;(source:Araport11)	99.9117	2.38605	0.480065	4.97027	6.68602e-07	5.6728e-06
PITA_000036770	MA_10436590g0030	AT1G76460		RNA-binding (RRM/RBD/RNP motifs) family protein;(source:Araport11)	489.688	1.53285	0.261889	5.85304	4.82658e-09	5.49835e-08
PITA_000038786	MA_14971g0010	AT1G76590		PLATZ transcription factor family protein;(source:Araport11)	319.598	2.00931	0.259182	7.75249	9.01069e-15	1.75883e-13
PITA_000041247	MA_79519g0010	AT1G76880	(DF1)	DF1 is a putative transcription factor required for the synthesis of seed mucilage polysaccharides. The df1 seeds produce almost 50% less mucilage than wild-type, but show less severe defects than the myb5 and ttg2 mutants.	5723.01	1.44804	0.255705	5.66293	1.48811e-08	1.59384e-07
PITA_000066132	MA_47951g0010	AT1G76890	(AT-GT2); (GT2)	encodes a plant trihelix DNA-binding protein	4339.86	1.19822	0.1553	7.71553	1.2048e-14	2.32483e-13
PITA_000041326	MA_107288g0010	AT1G77000	ARABIDOPSIS HOMOLOG OF HOMOLOG OF HUMAN SKP2 2 (ATSKP2;2); (SKP2B)	AtSKP2;2 is a homolog of human SKP2, the human F-box protein that recruits E2F1. Contains an F-box motif at the N-terminal region and a C-terminal Leu-rich repeat domain. Forms part of an E3-ubiquitin-ligase SCF (Skp1, cullin, F-box) complex and recruits phosphorylated AtE2Fc, a transcriptional factor that might play a role in cell division and during the transition from skotomorphogenesis to pho…	675.564	0.920838	0.181821	5.06452	4.09431e-07	3.60183e-06
PITA_000017013	MA_121123g0010	AT1G77280		kinase with adenine nucleotide alpha hydrolases-like domain-containing protein;(source:Araport11)	720.48	0.852291	0.199307	4.27627	1.90049e-05	0.000125136
PITA_000040227	MA_10431299g0020	AT1G77330	ACC OXIDASE 5 (ACO5)	similar to 1-aminocyclopropane-1-carboxylate oxidase GI:3386565 from (Sorghum bicolor)	22449.6	1.39086	0.217308	6.40041	1.54964e-10	2.07773e-09
PITA_000001475	MA_160330g0010	AT1G77460	CELLULOSE SYNTHASE INTERACTIVE 3 (CSI3)	Encodes a plasma membrane, microtubule associated protein with sequence similarity to CSI1 that is involved in cellulose biosynthesis and cell elongation. A mutation in CSI3 alone do not appear to affect growth but enhances the cell elongation phenotype of CSI1 mutants. CSI3 co localizes with CSI1 and CESA3 and CESA6.	2074.54	0.678688	0.142144	4.77466	1.80012e-06	1.4146e-05
PITA_000050652	MA_115613g0010	AT1G78070		Transducin/WD40 repeat-like superfamily protein;(source:Araport11)	1874.77	1.01653	0.237374	4.2824	1.84888e-05	0.000122249
PITA_000043514	MA_69894g0010	AT1G78130	UNFERTILIZED EMBRYO SAC 2 (UNE2)	Major facilitator superfamily protein;(source:Araport11)	392.14	0.831336	0.217583	3.82077	0.000133034	0.000743067
PITA_000067597	MA_941055g0010	AT1G78170		E3 ubiquitin-protein ligase;(source:Araport11)	130.413	1.90546	0.412195	4.62271	3.78761e-06	2.82167e-05
PITA_000054809	MA_8898639g0010	AT1G78370	GLUTATHIONE S-TRANSFERASE TAU 20 (GSTU20);GLUTATHIONE S-TRANSFERASE TAU 20 (ATGSTU20)	Encodes glutathione transferase belonging to the tau class of GSTs. Naming convention according to Wagner et al. (2002).	158.7	2.71702	0.574344	4.73066	2.23791e-06	1.72875e-05
PITA_000016508	MA_10435581g0010	AT1G78530		Protein kinase superfamily protein;(source:Araport11)	193.873	0.854812	0.257349	3.32161	0.000894992	0.00409838
PITA_000085056	MA_128658g0010	AT1G78600	B-BOX DOMAIN PROTEIN 22 (BBX22);LIGHT-REGULATED ZINC FINGER PROTEIN 1 (LZF1)	light-regulated zinc finger protein 1;(source:Araport11)	663.959	2.46033	0.218985	11.2352	2.73891e-29	1.33215e-27
PITA_000023912	MA_245615g0010	AT1G78700	BES1/BZR1 HOMOLOG 4 (BEH4)	BES1/BZR1 homolog 4;(source:Araport11)	58.7083	3.12401	0.64181	4.86749	1.13024e-06	9.16207e-06
PITA_000073269	MA_11806g0010	AT1G78780		pathogenesis-related family protein;(source:Araport11)	229.996	1.32388	0.384629	3.44197	0.000577496	0.00278781
PITA_000050033	MA_84804g0010	AT1G79010		Alpha-helical ferredoxin;(source:Araport11)	1646.16	0.596486	0.173253	3.44286	0.000575588	0.00278009
PITA_000053477	MA_10430708g0010	AT1G79340	METACASPASE 4 (AtMC4);METACASPASE 4 (MC4);METACASPASE 2D (MCP2d);METACASPASE 2D (AtMCP2d)	Encodes MCP2d, the predominant and constitutively expressed member of type II metacaspases (MCPs). MCP2d plays a positive regulatory role in biotic and abiotic stress-induced programmed cell death (PCD). Arabidopsis contains three type I MCP genes (MCP1a-c) and six type II MCP genes (MCP2a?f): AtMCP1a/At5g64240, AtMCP1b/At1g02170, AtMCP1c/At4g25110, AtMCP2a/At1g79310, AtMCP2b/At1g79330, AtMCP2c/A…	3338.23	0.831387	0.178619	4.65452	3.24741e-06	2.4431e-05
PITA_000068758	MA_5571g0010	AT1G79590	(ATSYP52);SYNTAXIN OF PLANTS 52 (SYP52)	Encodes one of 24 Arabidopsis syntaxins. Its mRNA has been shown to be expressed.	2538.79	1.33818	0.152274	8.788	1.52249e-18	3.99429e-17
PITA_000065932	MA_2329g0010	AT1G79630		Protein phosphatase 2C family protein;(source:Araport11)	640.986	1.37037	0.25107	5.45814	4.81142e-08	4.88487e-07
PITA_000007332	MA_129211g0010	AT1G79730	EARLY FLOWERING 7 (ELF7)	Encodes a PAF1 homolog that is involved in the control of flowering time by elevating FLC expression to a level that creates the vernalization-responsive, winter-annual habit. Yeast PAF1 is a component of a five-member complex that associates with RNA pol II and is thought to regulate gene expression by recruiting SET1 (a histone 3 Lys 4 [H3-K4] methyl transferase) to the initially transcribed [5…	1473.92	0.82727	0.189495	4.36567	1.26736e-05	8.60116e-05
PITA_000018565	MA_338119g0010	AT1G80120		LURP-one-like protein (DUF567);(source:Araport11)	219.42	1.71982	0.327903	5.2449	1.56366e-07	1.46558e-06
PITA_000019914	MA_34861g0010	AT1G80930		MIF4G domain-containing protein / MA3 domain-containing protein;(source:Araport11)	1624.34	0.734994	0.145319	5.05781	4.24103e-07	3.72122e-06
PITA_000053020	MA_106437g0010	AT2G01260		hypothetical protein (DUF789);(source:Araport11)	616.166	0.914081	0.190311	4.80308	1.5624e-06	1.23642e-05
PITA_000045254	MA_136320g0010	AT2G01650	PLANT UBX DOMAIN-CONTAINING PROTEIN 2 (PUX2)	encodes a peripheral membrane protein that contains UBX domain and interacts with AtCDC48 in vitro and co-fractionates with membrane-associated but not soluble AtCDC48 in vivo.	1518.83	0.946866	0.195359	4.84679	1.25476e-06	1.00884e-05
PITA_000044782	MA_12028g0010	AT2G01940	ARABIDOPSIS THALIANA INDETERMINATE(ID)-DOMAIN 15 (ATIDD15);SHOOT GRAVITROPISM 5 (SGR5);INDETERMINATE(ID)-DOMAIN 15 (IDD15)	Encodes a transcription factor that, together with IDD14 and IDD16, regulates auxin biosynthesis and transport and thus aerial organ morphogenesis and gravitropic responses. May be involved in an early event in shoot gravitropism such as gravity perception and/or a signaling process subsequent to amyloplast sedimentation as a putative transcription factor in gravity-perceptive cells.	891.476	1.52839	0.223155	6.84902	7.4359e-12	1.13181e-10
PITA_000022139	MA_77080g0010	AT2G02480	STICHEL (STI)	STICHEL mutant shows trichomes with fewer than normal branches.	294.64	0.883577	0.231275	3.82047	0.000133199	0.000743811
PITA_000053166	MA_19954g0010	AT2G02590		small multi-drug export protein;(source:Araport11)	305.995	1.89034	0.389537	4.8528	1.21729e-06	9.81725e-06
PITA_000021546	MA_10426989g0010	AT2G02970	(ATAPY6);APYRASE 6 (APY6)	Encodes a putative apyrase involved in pollen exine pattern formation and anther dehiscence.	622.033	0.918042	0.180182	5.09509	3.48569e-07	3.10572e-06
PITA_000026836	MA_61945g0010	AT2G03090	EXPANSIN A15 (ATEXPA15);EXPANSIN 15 (EXP15);EXPANSIN A15 (EXPA15); (ATHEXP ALPHA 1.3); (ATEXP15)	member of Alpha-Expansin Gene Family. Naming convention from the Expansin Working Group (Kende et al, 2004. Plant Mol Bio). Involved in the formation of nematode-induced syncytia in roots of Arabidopsis thaliana.	6155.28	1.12881	0.152645	7.39498	1.4143e-13	2.4819e-12
PITA_000013363	MA_2516g0010	AT2G03890	PHOSPHOINOSITIDE 4-KINASE GAMMA 7 (ATPI4K GAMMA 7);PHOSPHOINOSITIDE 4-KINASE GAMMA 7 (PI4K GAMMA 7);UBIQUITIN-LIKE DOMAIN KINASE GAMMA 7 (UBDK GAMMA 7)	Phosphoinositide kinase which undergo autophosphorylation and phosphorylate serine/threonine residues of protein substrates. Contains phosphoinositide 3/4-kinase and ubiquitin-like domains. The mRNA is cell-to-cell mobile.	1905.75	2.24589	0.145175	15.4702	5.51549e-54	7.71451e-52
PITA_000009491	MA_30699g0010	AT2G05630	(ATG8D)	in the Arabidopsis autophagy pathway	442.523	0.6738	0.20122	3.34858	0.000812281	0.00376928
PITA_000034630	MA_10432112g0010	AT2G06025		Acyl-CoA N-acyltransferases (NAT) superfamily protein;(source:Araport11)	764.347	2.01811	0.25784	7.82698	4.99725e-15	1.00106e-13
PITA_000061248	MA_204345g0010	AT2G07360	TPLATE-ASSOCIATED SH3 DOMAIN CONTAINING PROTEIN (TASH3)	TPLATE-associated SH3 domain containing protein.	373.182	0.822609	0.206503	3.98351	6.79035e-05	0.000402483
PITA_000033974	MA_18612g0010	AT2G12646		PLATZ transcription factor family protein;(source:Araport11)	266.545	2.44924	0.233439	10.492	9.40272e-26	3.85202e-24
PITA_000062339	MA_13397g0020	AT2G15580		RING/U-box superfamily protein;(source:Araport11)	171.944	1.707	0.357766	4.77127	1.83069e-06	1.43719e-05
PITA_000017212	MA_95456g0010	AT2G15970	(FL3-5A3); (WCOR413-LIKE); (WCOR413);COLD REGULATED 413 PLASMA MEMBRANE 1 (COR413-PM1);ARABIDOPSIS THALIANA COLD-REGULATED413 PLASMA MEMBRANE 1 (ATCOR413-PM1);CYCLOPHILLIN 19 (ATCYP19)	encodes an alpha form of a protein similar to the cold acclimation protein WCOR413 in wheat. Expression is induced by short-term cold-treatment, water deprivation, and abscisic acid treatment. The mRNA is cell-to-cell mobile.	3092.12	0.862183	0.175206	4.92096	8.61227e-07	7.12325e-06
PITA_000073638	MA_3726g0010	AT2G16250		Leucine-rich repeat protein kinase family protein;(source:Araport11)	296.407	1.27005	0.230841	5.50185	3.75825e-08	3.86586e-07
PITA_000018697	MA_74117g0010	AT2G16630	FUSED OUTER CUTICULAR LEDGE1 (FOCL1)	Pollen Ole e 1 allergen and extensin family protein;(source:Araport11)	1834.51	1.17322	0.18638	6.29475	3.07887e-10	3.97045e-09
PITA_000039740	MA_733169g0010	AT2G16910	ABORTED MICROSPORES (AMS)	Encodes a basic helix-loop helix transcription factor involved in tapetal cell development, that directly regulates MGT5 expression in tapetum cells. Loss of function mutations are male sterile. AMS binds to a region termed the E box of target gene promoters.	506.018	0.855858	0.226193	3.78375	0.000154482	0.000852987
PITA_000035179	MA_56308g0010	AT2G17880	DNA J PROTEIN C24 (DJC24)	Chaperone DnaJ-domain superfamily protein;(source:Araport11)	4194.96	2.27123	0.254452	8.92596	4.41839e-19	1.18819e-17
PITA_000052860	MA_102713g0020	AT2G18110		Translation elongation factor EF1B/ribosomal protein S6 family protein;(source:Araport11)	9478.28	0.887379	0.176872	5.01706	5.24671e-07	4.52469e-06
PITA_000015638	MA_10348777g0010	AT2G19130		S-locus lectin protein kinase family protein;(source:Araport11)	1005.39	0.642915	0.197282	3.25886	0.00111859	0.00499552
PITA_000041959	MA_9342539g0010	AT2G19170	SUBTILISIN-LIKE SERINE PROTEASE 3 (SLP3)	Encodes a novel subtilisin-like serine protease.	661.844	2.19447	0.211097	10.3955	2.59792e-25	1.03908e-23
PITA_000055613	MA_10429726g0010	AT2G19260		RING/FYVE/PHD zinc finger superfamily protein;(source:Araport11)	415.891	1.30219	0.192151	6.77693	1.22756e-11	1.82727e-10
PITA_000017838	MA_10426878g0010	AT2G20050		protein phosphatase 2C and cyclic nucleotide-binding/kinase domain-containing protein;(source:Araport11)	358.886	1.27973	0.254552	5.02737	4.97262e-07	4.31034e-06
PITA_000027137	MA_10434309g0010	AT2G20280		Zinc finger C-x8-C-x5-C-x3-H type family protein;(source:Araport11)	2173.43	0.619975	0.144512	4.29013	1.78567e-05	0.000118334
PITA_000029223	MA_131574g0010	AT2G21050	LIKE AUXIN RESISTANT 2 (LAX2)	Encodes LAX2 (LIKE AUXIN RESISTANT), a member of the AUX1 LAX family of auxin influx carriers. Required for the establishment of embryonic root cell organization.	3301.01	0.882392	0.164871	5.352	8.69872e-08	8.50022e-07
PITA_000023717	MA_125461g0010	AT2G22720		SPT2 chromatin protein;(source:Araport11)	1193.15	0.675942	0.179734	3.76079	0.000169377	0.000927433
PITA_000079427	MA_7364g0010	AT2G23090		Uncharacterized protein family SERF;(source:Araport11)	3404.43	0.647447	0.140169	4.61904	3.85516e-06	2.86747e-05
PITA_000074238	MA_10435889g0020	AT2G23450		Protein kinase superfamily protein;(source:Araport11)	26.3027	1.86624	0.606163	3.07878	0.00207852	0.008588
PITA_000080632	MA_10434622g0020	AT2G23540		GDSL-motif esterase/acyltransferase/lipase. Enzyme group with broad substrate specificity that may catalyze acyltransfer or hydrolase reactions with lipid and non-lipid substrates.	1962.32	0.74968	0.194711	3.85022	0.000118012	0.000666404
PITA_000030571	MA_10428226g0010	AT2G23740	SU(VAR)3-9-RELATED PROTEIN 5 (SUVR5)	Encodes a SET-domain protein SUVR5 that mediates H3K9me2 deposition and silencing at stimulus response genes in a DNA methylation-independent manner.	645.378	0.94023	0.202963	4.63253	3.61226e-06	2.7004e-05
PITA_000008890	MA_10425832g0010	AT2G23980	CYCLIC NUCLEOTIDE GATED CHANNEL 6 (CNGC6);CYCLIC NUCLEOTIDE-GATED CHANNEL 6 (ATCNGC6);CYCLIC NUCLEOTIDE-GATED CHANNEL 6 (CNGC6)	Encodes a cyclic GMP-activated non-selective cation channel in the plasma membrane of guard cells.	324.809	1.09613	0.241444	4.53988	5.62857e-06	4.06254e-05
PITA_000008131	MA_50630g0010	AT2G24260	DEFECTIVE REGION OF POLLEN 1 (DROP1);LJRHL1-LIKE 1 (LRL1)	Encodes a basic helix-loop-helix (bHLH) protein that regulates root hair and sperm cell development. One of the three Arabidopsis homologs of the Lotus japonicus ROOTHAIRLESS1 (LjRHL1) gene: At2g24260 (AtLRL1), At4g30980 (AtLRL2), and At5g58010 (AtLRL3).	159.16	2.07688	0.279064	7.44233	9.89248e-14	1.75554e-12
PITA_000000506	MA_717g0010	AT2G24640	UBIQUITIN-SPECIFIC PROTEASE 19 (UBP19)	ubiquitin-specific protease 19;(source:Araport11)	802.573	0.822187	0.19318	4.25608	2.08046e-05	0.000135926
PITA_000006294	MA_938113g0010	AT2G25310		ER membrane protein complex subunit-like protein (DUF2012);(source:Araport11)	1993.33	0.692997	0.160666	4.31327	1.60856e-05	0.000107289
PITA_000049433	MA_12587g0010	AT2G25800		elongation factor Ts (DUF810);(source:Araport11)	4566.53	0.595536	0.152284	3.9107	9.20293e-05	0.000530712
PITA_000038693	MA_168804g0010	AT2G26070	(ATRTE1);REVERSION-TO-ETHYLENE SENSITIVITY1 (RTE1)	Encodes a predicted membrane protein. Similar sequences are widely distributed and conserved in plants, animals and protists but absent in fungi and prokaryotes. The sequence has no known motifs and no biological function has been assigned in any species. In Arabidopsis, it appears to be involved in the negative regulation of the response to ethylene, is localized to the Golgi and is a positive r…	511.272	0.671606	0.188178	3.56899	0.000358361	0.00182524
PITA_000029248	MA_10432332g0010	AT2G26580	YABBY5 (YAB5)	plant-specific transcription factor YABBY family protein;(source:Araport11)	268.498	1.2673	0.304619	4.16029	3.17848e-05	0.000201861
PITA_000033192	MA_10429857g0010	AT2G26990	FUSCA 12 (FUS12); (CSN2);CONSTITUTIVE PHOTOMORPHOGENIC 12 (COP12); (ATCSN2)	Represses photomorphogenesis and induces skotomorphogenesis in the dark.	1060.49	0.597657	0.164845	3.62558	0.000288318	0.00149556
PITA_000035573	MA_10429322g0010	AT2G27170	STRUCTURAL MAINTENANCE OF CHROMOSOMES 3 (SMC3);TITAN7 (TTN7)	Encodes a member of the Arabidopsis cohesin complex that is essential for viability and sister chromatid alignment.	754.412	0.525052	0.164619	3.1895	0.00142521	0.00618945
PITA_000019601	MA_18030g0010	AT2G27230	LONESOME HIGHWAY (LHW)	Encodes a nuclear-localized transcriptional activator with weak sequence similarity to basic helix-loop-helix(bHLH)-domain proteins. It promotes the production of stele cells in root meristems and is required to establish and maintain the normal vascular cell number and pattern in primary and lateral roots.	1313.53	0.725259	0.188633	3.84482	0.000120641	0.000680111
PITA_000046006	MA_5118g0020	AT2G27430		ARM repeat superfamily protein;(source:Araport11)	59.5073	1.50216	0.401594	3.74049	0.000183663	0.00099662
PITA_000036224	MA_10435302g0010	AT2G28150	SOSEKI3 (SOK3)	DUF966 domain containing protein, expressed during embryogenesis.	208.051	0.93211	0.255323	3.65071	0.000261513	0.00136883
PITA_000056039	MA_12058g0010	AT2G28305	(ATLOG1);LONELY GUY 1 (LOG1)	Putative lysine decarboxylase family protein;(source:Araport11)	33.0928	1.69018	0.532583	3.17355	0.00150589	0.00649329
PITA_000050509	MA_10426600g0010	AT2G28840	XB3 ORTHOLOG 1 IN ARABIDOPSIS THALIANA (XBAT31)	hypothetical protein;(source:Araport11)	1167.77	0.825875	0.218986	3.77136	0.000162363	0.000892957
PITA_000009521	MA_23070g0010	AT2G29200	PUMILIO 1 (PUM1);PUMILIO 1 (APUM1)	Encodes a member of the Arabidopsis Pumilio (APUM) proteins containing PUF domain (eight repeats of approximately 36 amino acids each). PUF proteins regulate both mRNA stability and translation through sequence-specific binding to the 3' UTR of target mRNA transcripts.	2285.61	0.809045	0.149183	5.42318	5.85484e-08	5.86924e-07
PITA_000036863	MA_1065g0010	AT2G29210		splicing factor PWI domain-containing protein;(source:Araport11)	1382.95	1.13838	0.201944	5.63712	1.72921e-08	1.84205e-07
PITA_000079711	MA_18653g0010	AT2G29380	HIGHLY ABA-INDUCED PP2C GENE 3 (HAI3)	highly ABA-induced PP2C protein 3;(source:Araport11)	898.801	1.88716	0.311215	6.06383	1.32915e-09	1.60217e-08
PITA_000022307	MA_10431946g0030	AT2G30070	POTASSIUM TRANSPORTER 1 (ATKT1); (ATKT1P);POTASSIUM TRANSPORTER 1 (KT1);POTASSIUM UPTAKE TRANSPORTER 1 (KUP1); (ATKUP1)	Encodes a high affinity potassium transporter.	422.267	0.638006	0.190118	3.35583	0.00079126	0.0036833
PITA_000091299	MA_118702g0010	AT2G30490	REDUCED EPRDERMAL FLUORESCENCE 3 (REF3); (CYP73A5);CINNAMATE 4-HYDROXYLASE (ATC4H);CINNAMATE-4-HYDROXYLASE (C4H)	Encodes a cinnamate-4-hydroxylase. Mutations in this gene impact phenylpropanoid metabolism, growth and development.	20.1899	4.36013	0.911635	4.78276	1.72904e-06	1.36146e-05
PITA_000049265	MA_10428170g0010	AT2G30590	WRKY DNA-BINDING PROTEIN 21 (WRKY21)	Encodes WRKY DNA-binding protein 21 (WRKY21).	534.341	0.629083	0.185184	3.39706	0.00068113	0.00322786
PITA_000082093	MA_10333127g0010	AT2G30870	ARABIDOPSIS THALIANA GLUTATHIONE S-TRANSFERASE PHI 10 (ATGSTF10);GLUTATHIONE S-TRANSFERASE PHI 10 (GSTF10); (ATGSTF4);EARLY DEHYDRATION-INDUCED 13 (ERD13)	early dehydration-induced gene ERD13 homologous to tobacco and maize glutathione S-transferases. Encodes glutathione transferase belonging to the phi class of GSTs. Naming convention according to Wagner et al. (2002)	985.392	2.36986	0.241028	9.83229	8.17371e-23	2.833e-21
PITA_000002673	MA_10428495g0020	AT2G31020	OSBP(OXYSTEROL BINDING PROTEIN)-RELATED PROTEIN 1A (ORP1A)	OSBP(oxysterol binding protein)-related protein 1A;(source:Araport11)	1719.22	1.01884	0.147544	6.90531	5.00926e-12	7.79006e-11
PITA_000012454	MA_10434007g0010	AT2G31660	SUPER SENSITIVE TO ABA AND DROUGHT2 (SAD2);ENHANCED MIRNA ACTIVITY 1 (EMA1);UNARMED 9 (URM9)	SAD2 (super sensitive to ABA and drought 2) encodes an importin beta-domain family protein likely to be involved in nuclear transport in ABA signaling. Subcellular localization of GFP-tagged SAD2 showed a predominantly nuclear localization, consistent with a role for SAD2 in nuclear transport. Mutation of SAD2 in Arabidopsis alters abscisic acid sensitivity. SAD2 was ubiquitously expressed at low…	3174.88	0.595581	0.141472	4.20988	2.5551e-05	0.000164481
PITA_000028576	MA_10337771g0010	AT2G32070		Polynucleotidyl transferase, ribonuclease H-like superfamily protein;(source:Araport11)	1143.81	0.598279	0.151405	3.95151	7.76602e-05	0.000454952
PITA_000037621	MA_12643g0010	AT2G32080	PURIN-RICH ALPHA 1 (PUR ALPHA-1)	similar to the conserved animal nuclear protein PUR alpha which was implicated in the control of gene transcription and DNA replication	964.53	0.671587	0.164675	4.07827	4.53722e-05	0.000278594
PITA_000049399	MA_174857g0010	AT2G32670	VESICLE-ASSOCIATED MEMBRANE PROTEIN 725 (ATVAMP725);VESICLE-ASSOCIATED MEMBRANE PROTEIN 725 (VAMP725)	member of Synaptobrevin -like protein family	1307.91	0.977148	0.177425	5.5074	3.64173e-08	3.7509e-07
PITA_000060797	MA_403012g0010	AT2G33470	ARABIDOPSIS GLYCOLIPID TRANSFER PROTEIN 1 (ATGLTP1);GLYCOLIPID TRANSFER PROTEIN 1 (GLTP1)	glycolipid transfer protein 1;(source:Araport11)	595.356	2.33087	0.208269	11.1916	4.48108e-29	2.15292e-27
PITA_000037934	MA_10435735g0010	AT2G33610	SWITCH SUBUNIT 3 (ATSWI3B);SWITCH SUBUNIT 3 (SWI3B);CHROMATIN REMODELING COMPLEX SUBUNIT B (CHB2)	Homologous to yeast SWI3 & RSC8, components of the SWI/SNF and RSC chromatin remodeling complexes. Interacts with BSH, AtSWI3A, SWI3C and FCA. Expressed ubiquitously.	299.343	1.53142	0.242961	6.30316	2.91632e-10	3.77112e-09
PITA_000058865	MA_185497g0010	AT2G33700	PROTEIN PHOSPHATASE 2C G GROUP 1 (PP2CG1)	Encodes a putative protein phosphatase 2C that positively regulates salt tolerance in abscisic acid-dependent manner.	466.952	0.624988	0.197104	3.17085	0.00151991	0.0065454
PITA_000018803	MA_44504g0020	AT2G34510		choice-of-anchor C domain protein, putative (Protein of unknown function, DUF642);(source:Araport11)	830.905	3.30305	0.685381	4.81929	1.44069e-06	1.14818e-05
PITA_000004170	MA_42545g0010	AT2G34750		RNA polymerase I specific transcription initiation factor RRN3 protein;(source:Araport11)	1449.59	0.531663	0.162922	3.26329	0.00110125	0.00492272
PITA_000051988	MA_138256g0010	AT2G34830	MATERNAL EFFECT EMBRYO ARREST 24 (MEE24);WRKY DNA-BINDING PROTEIN 35 (WRKY35);WRKY DNA-BINDING PROTEIN 35 (AtWRKY35)	member of WRKY Transcription Factor; Group II-e	39.6439	1.46776	0.472022	3.10952	0.00187392	0.00784552
PITA_000018804	MA_30617g0010	AT2G35530	(AtbZIP16);BASIC REGION/LEUCINE ZIPPER TRANSCRIPTION FACTOR 16 (bZIP16)	Encodes a G group bZIP transcription factor family member that can bind cis elements with an ACGT core, such as G-box, Hex, C-box and As-1. The protein is localized in the nucleus and can homodimerize and can heterodimerize with other G group members.	510.349	1.97447	0.247085	7.99105	1.33793e-15	2.78644e-14
PITA_000079240	MA_18002g0010	AT2G35940	EMBRYO SAC DEVELOPMENT ARREST 29 (EDA29);BEL1-LIKE HOMEODOMAIN 1 (BLH1)	Encodes a member of the BEL-like homeodomain protein family. Ecotopic expression in the embryo sac leads to defects in nuclear migration and cellularization and embryo sacs with multiple egg cells. Loss of function alleles have no female gametophyte defects. The ecotopic expression phenotype requires KNAT3 because it can be suppressed by loss of KNAT3 function alleles. Localized to the nucleus bu…	5614.32	0.698564	0.155798	4.48379	7.33289e-06	5.19278e-05
PITA_000012986	MA_86810g0010	AT2G35980	YELLOW-LEAF-SPECIFIC GENE 9 (YLS9);ARABIDOPSIS NDR1/HIN1-LIKE 10 (ATNHL10);NDR1/HIN1-LIKE (NHL10)	Encodes a protein whose sequence is similar to tobacco hairpin-induced gene (HIN1) and Arabidopsis non-race specific disease resistance gene (NDR1). Expression of this gene is induced by cucumber mosaic virus, spermine and during senescence. The gene product is localized to the chloroplast. The mRNA is cell-to-cell mobile.	652.298	0.89911	0.237015	3.79348	0.000148552	0.000822938
PITA_000040739	MA_907276g0010	AT2G36070	TRANSLOCASE INNER MEMBRANE SUBUNIT 44-2 (TIM44-2);TRANSLOCASE INNER MEMBRANE SUBUNIT 44-2 (ATTIM44-2)	One of two genes in Arabidopsis that encode a putative subunit of the mitochondrial inner membrane translocase complex. TIM44 subunit is thought to provide the energy for translocation via hydrolysis of ATP.	587.267	0.906562	0.200618	4.51884	6.21795e-06	4.45394e-05
PITA_000067456	MA_26413g0010	AT2G36320		A20/AN1-like zinc finger family protein;(source:Araport11)	8745.03	2.06414	0.261792	7.88466	3.15385e-15	6.42125e-14
PITA_000090442	MA_66900g0010	AT2G36630		Sulfite exporter TauE/SafE family protein;(source:Araport11)	672.993	1.48657	0.223059	6.66445	2.65667e-11	3.84088e-10
PITA_000033513	MA_168035g0010	AT2G37060	NUCLEAR FACTOR Y, SUBUNIT B8 (NF-YB8)	nuclear factor Y, subunit B8;(source:Araport11)	458.347	1.20453	0.232971	5.1703	2.33721e-07	2.14551e-06
PITA_000089556	MA_10434707g0010	AT2G37990	ARABIDOPSIS HOMOLOG OF YEAST RRS1 (ARRS1)	ribosome biogenesis regulatory protein (RRS1) family protein;(source:Araport11)	691.79	0.568912	0.177121	3.212	0.00131815	0.0057637
PITA_000005550	MA_908g0010	AT2G38090		Duplicated homeodomain-like superfamily protein;(source:Araport11)	824.732	2.22486	0.172605	12.8899	5.13329e-38	3.71073e-36
PITA_000069506	MA_10429049g0010	AT2G38110	GLYCEROL-3-PHOSPHATE SN-2-ACYLTRANSFERASE 6 (ATGPAT6);GLYCEROL-3-PHOSPHATE SN-2-ACYLTRANSFERASE 6 (GPAT6)	bifunctional sn-glycerol-3-phosphate 2-O-acyltransferase/phosphatase. Involved in cutin assembly.	1511.32	0.789818	0.175977	4.48819	7.18323e-06	5.09834e-05
PITA_000021167	MA_12129g0010	AT2G38240	JASMONIC ACID OXIDASE 4 (JAO4);JASMONATE-INDUCED OXYGENASE4 (JOX4)	One of 4 paralogs encoding a 2-oxoglutarate/Fe(II)-dependent oxygenases that hydroxylates JA to 12-OH-JA.	1943.71	1.47834	0.281662	5.24864	1.5323e-07	1.44018e-06
PITA_000047138	MA_10436704g0010	AT2G38250		Homeodomain-like superfamily protein;(source:Araport11)	374.24	0.809472	0.249014	3.25071	0.00115116	0.00512355
PITA_000022418	MA_226001g0010	AT2G38290	AMMONIUM TRANSPORTER 2 (ATAMT2);AMMONIUM TRANSPORTER 2 (AMT2);AMMONIUM TRANSPORTER 2;1 (AMT2;1)	encodes a high-affinity ammonium transporter, which is expressed in shoot and root. Expression in root and shoot is under nitrogen and carbon dioxide regulation, respectively.	174.056	2.10928	0.417629	5.0506	4.40413e-07	3.85859e-06
PITA_000006469	MA_10434651g0010	AT2G38470	WRKY DNA-BINDING PROTEIN 33 (ATWRKY33);WRKY DNA-BINDING PROTEIN 33 (WRKY33)	Member of the plant WRKY transcription factor family. Regulates the antagonistic relationship between defense pathways mediating responses to P. syringae and necrotrophic fungal pathogens. Located in nucleus. Involved in response to various abiotic stresses - especially salt stress.	176.719	1.15248	0.273672	4.21118	2.54039e-05	0.000163668
PITA_000000260	MA_7195626g0010	AT2G38540	LIPID TRANSFER PROTEIN 1 (LP1); (ATLTPI-4);LIPID TRANSFER PROTEIN 1 (LTP1);ARABIDOPSIS THALIANA LIPID TRANSFER PROTEIN 1 (ATLTP1)	Non-specific lipid transfer protein. Binds calmodulin in a Ca2+-independent manner. Localized to the cell wall. Specifically expressed in L1 epidermal layer. Predicted to be a member of PR-14 pathogenesis-related protein family with the following members: At2g38540/LTP1, At2g38530/LTP2, At5g59320/LTP3, At5g59310/LTP4, At3g51600/LTP5, At3g08770/LTP6, At2g15050/LTP7, At2g18370/LTP8, At2g15325/LTP9,…	5476.13	2.25634	0.172441	13.0847	4.02605e-39	3.0212e-37
PITA_000065445	MA_10430401g0020	AT2G38600		HAD superfamily, subfamily IIIB acid phosphatase;(source:Araport11)	1816.14	2.84848	0.192632	14.7872	1.77282e-49	2.11646e-47
PITA_000040217	MA_116339g0010	AT2G38630		Transducin/WD40 repeat-like superfamily protein;(source:Araport11)	634.681	0.715784	0.20489	3.4935	0.000476736	0.00235558
PITA_000012964	MA_10428043g0010	AT2G38640		LURP-one-like protein (DUF567);(source:Araport11)	82.722	1.73836	0.514763	3.37701	0.000732785	0.00345051
PITA_000065352	MA_132127g0010	AT2G38820		DNA-directed RNA polymerase subunit beta-beta protein, putative (DUF506);(source:Araport11)	261.648	3.01718	0.354982	8.49952	1.90368e-17	4.54079e-16
PITA_000051179	MA_12120g0010	AT2G38920		SPX (SYG1/Pho81/XPR1) domain-containing protein / zinc finger (C3HC4-type RING finger) protein-like protein;(source:Araport11)	282.605	1.12903	0.278027	4.06088	4.88878e-05	0.000298607
PITA_000079320	MA_15445g0010	AT2G38970		Zinc finger (C3HC4-type RING finger) family protein;(source:Araport11)	463.2	1.36677	0.260471	5.2473	1.54343e-07	1.44834e-06
PITA_000058692	MA_33207g0010	AT2G39130		Transmembrane amino acid transporter family protein;(source:Araport11)	205.958	1.27351	0.313627	4.0606	4.89474e-05	0.000298894
PITA_000014941	MA_171674g0010	AT2G39830	LATERAL ROOT DEVELOPMENT 3 (LRD3);DA1-RELATED PROTEIN 2 (DAR2)	Essential for early phloem development and function, and for root system development.DAR2 is a member of a small (7 member) ubiquitin binding protein family. It appears to play a role in regulation of endoreduplication in leaf epidermal tissue.	1559.17	1.2208	0.161073	7.57922	3.47635e-14	6.42486e-13
PITA_000085348	MA_19420g0010	AT2G40340	(AtERF48); (DREB2C)	Encodes a member of the DREB subfamily A-2 of ERF/AP2 transcription factor family. The protein contains one AP2 domain. There are eight members in this subfamily including DREB2A AND DREB2B that are involved in response to drought.	31.6571	1.83284	0.538474	3.40377	0.000664636	0.00316474
PITA_000023491	MA_10426057g0010	AT2G40360	ARABIDOPSIS THALIANA PESCADILLO ORTHOLOG1 (ATPEP1); (ATPEIP1);BLOCK OF CELL PROLIFERATION 1 (BOP1)	Encodes BOP1, an ortholog of Block of cell proliferation (BOP) protein. A T-DNA null allele of the BOP1 gene is lethal, and a 50% decrease in transcript accumulation is sufficient to cause severe developmental defects linked to defective cell division.	682.465	0.710325	0.195043	3.6419	0.000270636	0.00141096
PITA_000037849	MA_10232070g0010	AT2G40610	(ATEXP8); (ATHEXP ALPHA 1.11);EXPANSIN A8 (ATEXPA8); (EXP8);EXPANSIN A8 (EXPA8)	member of Alpha-Expansin Gene Family. Naming convention from the Expansin Working Group (Kende et al, 2004. Plant Mol Bio). Involved in the formation of nematode-induced syncytia in roots of Arabidopsis thaliana.	84.4422	1.71178	0.560791	3.05245	0.00226985	0.00926197
PITA_000048892	MA_19897g0010	AT2G40830	GA RECEPTOR RING E3 UBIQUITIN LIGASE (GARU);RING-H2 FINGER C1A (RHC1A)	Encodes an E3 ubiquitin ligase for the GA-receptor GID1 that functions as a negative regulator of GA signaling in seedlings and seeds by inducing ubiquitin-dependent proteolysis of GID1s. Tyr321 phosphorylation of GARU by TAGK2 inactivates GARU.	457.936	0.786709	0.215905	3.64378	0.000268665	0.0014013
PITA_000047631	MA_132247g0010	AT2G40950	(BZIP17)	bZIP17 appears to regulate transcription as part of a salt and osmotic stress response. zip17 mutants show enhanced inhibition of primary root elongation in response to NaCl. Several salt-responsive genes, such as ATHB-7 show a reduced transcriptional response to a salt treatment in zip17 mutant seedlings. myc:bZIP17 undergoes proteolytic processing in salt-treated wild type seedlings, but not in…	721.236	0.826855	0.220193	3.75514	0.000173248	0.000945999
PITA_000078046	MA_417026g0010	AT2G41430	EARLY RESPONSIVE TO DEHYDRATION 15 (ERD15);CTC-INTERACTING DOMAIN 1 (CID1);LIGHT STRESS-REGULATED 1 (LSR1)	Encodes hydrophilic protein lacking Cys residues that is expressed in response to drought stress, light stress and treatment with plant-growth-promoting rhizobacteria (Paenibacillus polymyxa), possibly revealing a connection between responses to biotic and abiotic stress. Also identified as a CTC Interacting Domain (CID) protein in a yeast two hybrid screen using the PAB2 protein as bait. Contain…	13403.3	1.85496	0.166899	11.1143	1.06937e-28	5.04547e-27
PITA_000041408	MA_93867g0010	AT2G41480	(ATPRX25);PEROXIDASE 25 (PRX25)	Encodes a cationic cell-wall-bound peroxidase homolog that is involved in the lignification of cell walls.	1236.67	1.47638	0.305763	4.82849	1.37569e-06	1.10083e-05
PITA_000040983	MA_15670g0010	AT2G41540	(GPDHC1)	Encodes a protein with NAD-dependent glycerol-3-phosphate (G3P) dehydrogenase which was shown to complement an Escherichia coli strain: BB20-14, auxotrophic for glycerol/G3P due to a loss-of-function mutation in the gpsA gene.	1505.88	0.72544	0.164019	4.4229	9.73862e-06	6.75474e-05
PITA_000046708	MA_78471g0010	AT2G41705	FLUORIDE EXPORT PROTEIN (FEX)	Encodes a fluoride export protein.	232.731	1.46052	0.329502	4.43249	9.31507e-06	6.47807e-05
PITA_000003713	MA_10430359g0040	AT2G41740	VILLIN 2 (VLN2); (ATVLN2)	Encodes a protein with high homology to animal villin.	6375.37	0.713863	0.155211	4.59929	4.23925e-06	3.1266e-05
PITA_000000092	MA_369128g0010	AT2G41790		Insulinase (Peptidase family M16) family protein;(source:Araport11)	199.212	0.957669	0.308031	3.109	0.00187722	0.00785791
PITA_000011244	MA_10433428g0010	AT2G42280	ABA-RESPONSIVE KINASE SUBSTRATE 3 (AKS3);FLOWERING BHLH 4 (FBH4)	basic helix-loop-helix (bHLH) DNA-binding superfamily protein;(source:Araport11)	506.397	0.7827	0.239367	3.26987	0.00107597	0.00482155
PITA_000048992	MA_137324g0010	AT2G42520	RNA HELICASE 37 (RH37)	P-loop containing nucleoside triphosphate hydrolases superfamily protein;(source:Araport11)	2077.72	0.599732	0.187283	3.20227	0.00136349	0.00593774
PITA_000024764	MA_10427280g0030	AT2G43020	POLYAMINE OXIDASE 2 (PAO2);POLYAMINE OXIDASE 2 (ATPAO2)	Encodes a polyamine oxidase.	942.587	1.05124	0.18227	5.76752	8.04488e-09	8.91119e-08
PITA_000013264	MA_10435314g0010	AT2G43410	(FPA)	FPA is a gene that regulates flowering time in Arabidopsis via a pathway that is independent of daylength (the autonomous pathway). Mutations in FPA result in extremely delayed flowering. Double mutants with FCA have reduced fertility and single/double mutants have defects in siRNA mediated chromatin silencing.	1287.55	1.24108	0.170526	7.27794	3.38947e-13	5.76406e-12
PITA_000037192	MA_68783g0010	AT2G43490		Ypt/Rab-GAP domain of gyp1p superfamily protein;(source:Araport11)	729.993	0.600935	0.194616	3.08779	0.00201648	0.00837413
PITA_000042269	MA_10437020g0010	AT2G43790	MAP KINASE 6 (ATMPK6);MAP KINASE 6 (MPK6);MAP KINASE 6 (ATMAPK6);MAP KINASE 6 (MAPK6)	Encodes a MAP kinase induced by pathogens, ethylene biosynthesis, oxidative stress and osmotic stress.Also involved in ovule development. Homozygous mutants in a MPK3 heterozygous background are female sterile due to defects in integument development.MPK6 appears to be associated with the microsomal compartment and may be involved in mediating secretory processes. The mRNA is cell-to-cell mobile.	445.168	1.10657	0.217278	5.09285	3.52727e-07	3.14043e-06
PITA_000001891	MA_10314385g0010	AT2G44130	KELCH-DOMAIN-CONTAINING F-BOX PROTEIN 39 (KFB39);KISS ME DEADLY 3 (KMD3)	Encodes a member of a family of F-box proteins, called the KISS ME DEADLY (KMD) family. Component of SCF ubiquitin protein ligase, interacts with phenylalanine ammonia-lyase. AtKFB39 is a homolog of previously identified AtKFB50 (At3g59940) and specifically interacts with Arabidopsis PAL3 and PAL4 in vitro. In planta, together with AtKFB01, KFB20 and KFB50, it regulates PAL protein stability thus…	581.166	2.4467	0.21446	11.4087	3.78432e-30	1.91961e-28
PITA_000019100	MA_130537g0010	AT2G44680	CASEIN KINASE II BETA SUBUNIT 4 (CKB4)	Encodes casein kinase II beta chain, a CK2 regulatory subunit. Nuclear-localized CKB4 protein exists in vivo as different isoforms, resulting from phosphorylation on serine residues. The phosphorylated isoforms are the preferred substrate for ubiquitination and degradation by the proteasome pathway. Involved in regulation of circadian clock.	2438.24	0.951916	0.143038	6.65499	2.83327e-11	4.08372e-10
PITA_000019261	MA_92056g0010	AT2G44710		RNA-binding (RRM/RBD/RNP motifs) family protein;(source:Araport11)	2199.26	0.920281	0.178377	5.1592	2.48013e-07	2.2655e-06
PITA_000031438	MA_109421g0010	AT2G45120		C2H2-like zinc finger protein;(source:Araport11)	115.15	1.11712	0.330772	3.37731	0.000731975	0.00344738
PITA_000002990	MA_72254g0010	AT2G46080	BYPASS 2 (BPS2)	Encodes a protein related to BYPASS1 (BPS1). Regulates production of mobile compound: bps signal.	23.3748	2.7173	0.689571	3.94057	8.12893e-05	0.000474214
PITA_000019355	MA_32393g0010	AT2G46600		Calcium-binding EF-hand family protein;(source:Araport11)	35.1195	3.17562	0.641758	4.94831	7.48594e-07	6.28606e-06
PITA_000046792	MA_12998g0010	AT2G46660	ENHANCER OF DA1-1 (EOD3);CYTOCHROME P450, FAMILY 78, SUBFAMILY A, POLYPEPTIDE 6 (CYP78A6)	Encodes a member of CYP78A cytochrome P450 monooxygenase protein family that is required in the sporophytic tissue of the mother plant to promote seed growth.	36.6043	2.19666	0.501244	4.38241	1.17374e-05	8.02572e-05
PITA_000065860	MA_113140g0010	AT2G48140	EMBRYO SAC DEVELOPMENT ARREST 4 (EDA4)	Bifunctional inhibitor/lipid-transfer protein/seed storage 2S albumin superfamily protein;(source:Araport11)	69.1674	1.89766	0.442814	4.28544	1.82376e-05	0.000120689
PITA_000059431	MA_76596g0010	AT3G01170		Ribosomal protein L34e superfamily protein;(source:Araport11)	161.762	1.12189	0.319999	3.50591	0.000455046	0.00226355
PITA_000052450	MA_170509g0020	AT3G01420	ALPHA-DIOXYGENASE 1 (ALPHA-DOX1);PLANT ALPHA DIOXYGENASE 1 (PADOX-1); (DIOX1); (DOX1)	Encodes an alpha-dioxygenase involved in protection against oxidative stress and cell death. Induced in response to Salicylic acid and oxidative stress. Independent of NPR1 in induction by salicylic acid. The mRNA is cell-to-cell mobile.	217.005	2.07544	0.338488	6.13151	8.70515e-10	1.07229e-08
PITA_000086871	MA_10433767g0010	AT3G01460	(ATMBD9);METHYL-CPG-BINDING DOMAIN 9 (MBD9)	Encodes a protein with a methyl-CpG-binding domain. Has sequence similarity to human MBD proteins. Involved in the modification of the FLC chromatin acetylation state to affect FLC expression. Mutants show an early flowering, and enhanced shoot branching phenotypes.	416.892	0.85443	0.231428	3.69199	0.000222509	0.00118195
PITA_000028119	MA_40195g0010	AT3G01930		Major facilitator superfamily protein;(source:Araport11)	83.428	3.39805	0.39185	8.67183	4.25228e-18	1.07388e-16
PITA_000062412	MA_10426218g0010	AT3G02040	SENESCENCE-RELATED GENE 3 (SRG3); (AtGDPD1);GLYCEROPHOSPHODIESTER PHOSPHODIESTERASE 1 (GDPD1)	Encodes a member of the glycerophosphodiester phosphodiesterase (GDPD) family. Has glycerophosphodiester phosphodiesterase activity. Functions in maintaining cellular phosphate homeostasis under phosphate starvation. The mRNA is cell-to-cell mobile.	167.476	1.06654	0.314726	3.38879	0.00070203	0.00331759
PITA_000039990	MA_10431440g0010	AT3G02210	COBRA-LIKE PROTEIN 1 PRECURSOR (COBL1)	COBRA-like protein 1 precursor;(source:Araport11)	517.837	1.03612	0.242167	4.27852	1.88143e-05	0.000124019
PITA_000058568	MA_769502g0010	AT3G02710		Encodes a protein with a putative role in mRNA splicing.	494.713	1.61952	0.235631	6.8731	6.28206e-12	9.63629e-11
PITA_000064642	MA_10434855g0010	AT3G03270	HYPOXIA RESPONSIVE UNIVERSAL STRESS PROTEIN 1 (HRU1)	HRU1 is a hypoxia induced universal stress protein. It exists as two splice variants with AT3G03270.2 , which contains a putative dimerization domain, the predominant transcript found under anoxia. It is induced by RAP2.12. Subcellular localization is dynamic; under anoxia the localization of HRU1 shifts from cytoplasm to the plasma membrane.	1977.26	1.44466	0.158942	9.08922	9.97483e-20	2.80696e-18
PITA_000042257	MA_101817g0010	AT3G03760	LOB DOMAIN-CONTAINING PROTEIN 20 (LBD20)	LOB domain-containing protein 20;(source:Araport11)	59.5481	1.79743	0.427261	4.20686	2.58945e-05	0.000166556
PITA_000015840	MA_32763g0010	AT3G04070	NAC DOMAIN CONTAINING PROTEIN 47 (NAC047);SPEEDY HYPONASTIC GROWTH (SHYG);SPEEDY HYPONASTIC GROWTH (SHG);NAC DOMAIN CONTAINING PROTEIN 47 (anac047)	NAC domain containing protein 47;(source:Araport11)	17.6814	2.32948	0.684402	3.40367	0.000664867	0.00316474
PITA_000076755	MA_16984g0010	AT3G04910	WITH NO LYSINE (K) KINASE 1 (WNK1); (ATWNK1); (ZIK4)	Serine/threonine protein kinase, whose transcription is regulated by circadian rhythm.	4108.62	0.583897	0.186231	3.13534	0.00171657	0.00728216
PITA_000017785	MA_115581g0010	AT3G05170		Phosphoglycerate mutase family protein;(source:Araport11)	201.322	1.20624	0.242882	4.96634	6.82275e-07	5.77637e-06
PITA_000096316	MA_64144g0010	AT3G05890	RARE-COLD-INDUCIBLE 2B (RCI2B);LOW TEMPERATURE INDUCED PROTEIN 6B (LTI6B)	Low temperature and salt responsive protein family;(source:Araport11)	26.9745	2.07241	0.592183	3.4996	0.000465951	0.00231001
PITA_000044553	MA_15053g0010	AT3G06670	SUPPRESSOR OF MEK 1 (SMEK1);PLATINUM SENSITIVE 2 LIKE (PSY2L)	SMEK1 forms a catalytically active complex with PP4 proteins. The complex has been shown to target and dephosphorylate HYL1 which in turn promotes miRNA biogenesis. Mutants have pleiotrophic phenotypes and decreased production of miRNA. SMEK1 accumulation is responsive to ABA.	1969.49	1.12187	0.152351	7.36369	1.78889e-13	3.11383e-12
PITA_000033922	MA_130303g0010	AT3G07030		Alba DNA/RNA-binding protein;(source:Araport11)	1272.52	0.617017	0.189422	3.25736	0.00112453	0.0050192
PITA_000036205	MA_134174g0010	AT3G07200		RING/U-box superfamily protein;(source:Araport11)	666.293	0.893804	0.167289	5.34286	9.149e-08	8.91075e-07
PITA_000030598	MA_13827g0010	AT3G07350		sulfate/thiosulfate import ATP-binding protein, putative (DUF506);(source:Araport11)	16.2554	3.64378	0.870685	4.18496	2.85217e-05	0.000182362
PITA_000059377	MA_24226g0010	AT3G07565		histone H2A deubiquitinase (DUF3755);(source:Araport11)	271.573	0.765282	0.2385	3.20873	0.00133324	0.00581995
PITA_000085142	MA_10435286g0010	AT3G07760		Sterile alpha motif (SAM) domain-containing protein;(source:Araport11)	1195.62	0.540814	0.159988	3.38035	0.000723949	0.00341503
PITA_000066271	MA_194g0030	AT3G08690	(ATUBC11);UBIQUITIN-CONJUGATING ENZYME 11 (UBC11)	ubiquitin-conjugating enzyme 11;(source:Araport11)	816.608	0.979218	0.267991	3.65392	0.000258264	0.00135273
PITA_000004240	MA_57703g0010	AT3G08720	ARABIDOPSIS THALIANA PROTEIN KINASE 19 (ATPK19);ARABIDOPSIS THALIANA PROTEIN KINASE 2 (ATPK2);SERINE/THREONINE PROTEIN KINASE 2 (S6K2);ARABIDOPSIS THALIANA SERINE/THREONINE PROTEIN KINASE 2 (ATS6K2)	Encodes a ribosomal-protein S6 kinase. Gene expression is induced by cold and salt (NaCl). Activation of AtS6k is regulated by 1-naphthylacetic acid and kinetin, at least in part, via a lipid kinase-dependent pathway. Phosphorylates specifically mammalian and plant S6 at 25 degrees C but not at 37 degrees C. Involved in translational up-regulation of ribosomal proteins.	4068.68	1.01811	0.149689	6.8015	1.03537e-11	1.55391e-10
PITA_000059094	MA_46136g0010	AT3G08760	(ATSIK)	Encodes an osmotic stress-inducible kinase that functions as a negative regulator of osmotic stress signaling in plants.	702.443	0.807566	0.208219	3.87844	0.00010513	0.000600596
PITA_000017198	MA_232333g0010	AT3G09740	(ATSYP71);SYNTAXIN OF PLANTS 71 (SYP71)	syntaxin of plants 71 (SYP71)	194.161	1.17781	0.244151	4.82411	1.40629e-06	1.12379e-05
PITA_000060773	MA_10426952g0010	AT3G09770	LOSS OF GDU 2 (LOG2); (ATAIRP3);ABA INSENSITIVE RING PROTEIN 3 (AIRP3)	Encodes a ubiquitin E3 ligase LOG2 (LOSS OF GDU2). Required for GLUTAMINE DUMPER1(GDU1)-induced amino secretion.	550.165	0.963951	0.199899	4.82218	1.41995e-06	1.13356e-05
PITA_000008511	MA_8628917g0010	AT3G10070	TBP-ASSOCIATED FACTOR 12 (TAF12);TATA-ASSOCIATED FACTOR II 58 (TAFII58)	Encodes one of two Arabidopsis proteins with similarity to the TBP-associated factor TAF12.	275.638	1.2242	0.229527	5.33357	9.6298e-08	9.34822e-07
PITA_000025958	MA_58851g0010	AT3G10260	RETICULON-LIKE B 8 (RTNLB8)	Reticulon family protein;(source:Araport11)	952.741	1.04699	0.213422	4.90572	9.30854e-07	7.65873e-06
PITA_000079330	MA_10772g0010	AT3G10870	METHYL ESTERASE 17 (MES17);ARABIDOPSIS THALIANA METHYL ESTERASE 17 (ATMES17)	Encodes a methyl IAA esterase. Methyl IAA is believed to be an inactive form of auxin that needs to be demethylated to exert a biological effect. MES17 does not act on methyl JA, MeSA, MeGA4, or MEGA9 in vitro. This gene is expressed in several tissues of seedlings and adult plants, with a higher relative level of expression in the seedling shoot apex and the adult stem.	50.8019	2.62343	0.471689	5.56177	2.67052e-08	2.787e-07
PITA_000003270	MA_124750g0010	AT3G10910	DAF-LIKE GENE 1 (DAFL1)	RING/U-box superfamily protein;(source:Araport11)	334.918	2.07393	0.280543	7.39255	1.4404e-13	2.52583e-12
PITA_000046529	MA_10429679g0010	AT3G10985	SENESCENCE ASSOCIATED GENE 20 (SAG20);WOUND-INDUCED PROTEIN 12 (WI12);ARABIDOPSIS THALIANA WOUND-INDUCED PROTEIN 12 (ATWI-12)	A senescence-associated gene whose expression is induced in response to treatment with Nep1, a fungal protein that causes necrosis. The mRNA is cell-to-cell mobile.	315.751	1.07436	0.321095	3.34594	0.000820054	0.00380161
PITA_000065370	MA_10433923g0010	AT3G11010	RECEPTOR LIKE PROTEIN 34 (AtRLP34);RECEPTOR LIKE PROTEIN 34 (RLP34)	receptor like protein 34;(source:Araport11)	254.689	1.00407	0.279722	3.58954	0.000331258	0.00169965
PITA_000000711	MA_139907g0010	AT3G11050	FERRITIN 2 (FER2);FERRITIN 2 (ATFER2)	ferritin 2;(source:Araport11)	1079.46	0.728403	0.226948	3.20956	0.00132937	0.00580735
PITA_000049479	MA_9414846g0010	AT3G11900	AROMATIC AND NEUTRAL TRANSPORTER 1 (ANT1)	encodes an amino acid transporter that transports aromatic and neutral amino acids, IAA, and 2,4-D. Expressed in all tissues with highest abundance in flowers and cauline leaves. a member of a small gene family in Arabidopsis and represents a new class of amino acid transporters.	336.818	1.96223	0.218211	8.99234	2.42012e-19	6.67525e-18
PITA_000046998	MA_59492g0010	AT3G12160	RAB GTPASE HOMOLOG A4D (RABA4D);ARABIDOPSIS THALIANA RAB GTPASE HOMOLOG A4D (ATRABA4D)	Encodes RABA4D, a member of the Arabidopsis RabA4 subfamily of Rab GTPase proteins. It is transported in exocytic vesicles to the apical tip of pollen tubes where it appears to promote tip growth. Proper localization of RabA4d depends on ROP1, RIC3, and RIC4 activity.	343.958	1.22877	0.267877	4.58708	4.49495e-06	3.29769e-05
PITA_000049207	MA_10427678g0010	AT3G12360	INCREASED TOLERANCE TO NACL (ITN1)	Encodes a protein with an ankyrin motif and transmembrane domains that is involved in salt tolerance. Expressed throughout the plant and localized to the plasma membrane. Loss of function mutations show an increased tolerance to salt based on assaying seedling growth in the presence of salt. In the mutants, induction of genes required for production of reactive oxygen species is reduced suggestin…	754.582	0.621961	0.162232	3.83376	0.000126197	0.000708228
PITA_000041782	MA_5468g0010	AT3G12390		Nascent polypeptide-associated complex (NAC), alpha subunit family protein;(source:Araport11)	647.703	0.649336	0.178104	3.64583	0.000266532	0.00139263
PITA_000044645	MA_14798g0010	AT3G12480	NUCLEAR FACTOR Y, SUBUNIT C11 (NF-YC11)	nuclear factor Y, subunit C11;(source:Araport11)	967.701	0.756109	0.163297	4.63028	3.65169e-06	2.72729e-05
PITA_000050612	MA_1481g0010	AT3G12670	CTP SYNTHASE 2 (CTPS2);EMBRYO DEFECTIVE 2742 (emb2742)	Cytidine triphosphate synthase.	786.351	1.29235	0.202218	6.39086	1.64959e-10	2.20176e-09
PITA_000081936	MA_8911g0010	AT3G12680	ENHANCER OF AG-4 1 (HUA1)	Member of the floral homeotic AGAMOUS pathway.	2045.23	0.728091	0.151451	4.80743	1.52882e-06	1.21188e-05
PITA_000031220	MA_10427487g0020	AT3G13290	VARICOSE-RELATED (VCR)	varicose-like protein;(source:Araport11)	2034.55	0.549636	0.145766	3.77067	0.000162809	0.000894993
PITA_000008875	MA_166367g0020	AT3G13790	ARABIDOPSIS THALIANA CELL WALL INVERTASE 1 (ATCWINV1); (ATBFRUCT1); (CWI1); (ATCWI1)	Encodes a protein with invertase activity.	45.0821	2.80559	0.633835	4.42638	9.58281e-06	6.65072e-05
PITA_000021858	MA_10435665g0010	AT3G14205	SUPPRESSOR OF ACTIN 2 (SAC2)	Phosphoinositide phosphatase family protein;(source:Araport11)	287.122	0.785822	0.228196	3.44362	0.000573973	0.00277342
PITA_000022685	MA_3162g0020	AT3G14250		RING/U-box superfamily protein;(source:Araport11)	522.861	0.832239	0.18138	4.58838	4.46704e-06	3.27823e-05
PITA_000095226	MA_20230g0010	AT3G14270	FORMS APLOID AND BINUCLEATE CELLS 1B (FAB1B)	Encodes a protein that is predicted to act as a 1-phosphatidylinositol-3-phosphate (PtdIns3P) 5-kinase based on its homology to Fab1 from yeast. It contains an FYVE domain required for binding to PtdIns3P-containing membranes in yeast, as well as a Cpn60_TCP1 homology domain plus a kinase domain. fab1a/fab1b pollen grains not viable and have defective vacuolar organization. FAB1A and FAB1B comple…	1223.58	0.714304	0.212908	3.35499	0.000793682	0.00369239
PITA_000080778	MA_8212g0010	AT3G15010		RNA-binding (RRM/RBD/RNP motifs) family protein;(source:Araport11)	321.196	1.23561	0.252632	4.89093	1.00363e-06	8.2004e-06
PITA_000011279	MA_10433920g0010	AT3G15470		Transducin/WD40 repeat-like superfamily protein;(source:Araport11)	1153.82	0.603976	0.152114	3.97053	7.1712e-05	0.000423148
PITA_000013474	MA_101037g0010	AT3G15680		Ran BP2/NZF zinc finger-like superfamily protein;(source:Araport11)	910.452	1.71397	0.244687	7.00474	2.47453e-12	3.92834e-11
PITA_000030963	MA_10431743g0010	AT3G15810		LURP-one-like protein (DUF567);(source:Araport11)	28.6359	1.83323	0.582411	3.14766	0.0016458	0.00701723
PITA_000029145	MA_892125g0010	AT3G16090	HOMOLOG OF YEAST HRD1 (AtHrd1A);HOMOLOG OF YEAST HRD1 (Hrd1A)	Encodes one of the Arabidopsis homologs of the yeast/human Hrd1 protein: AT3G16090 (Hrd1A), AT1G65040 (Hrd1B). Involved in ERAD (Endoplasmic reticulum-associated degradation).	1667.91	0.536216	0.161981	3.31037	0.000931737	0.0042428
PITA_000081584	MA_123046g0010	AT3G16500	INDOLE-3-ACETIC ACID INDUCIBLE 26 (IAA26);PHYTOCHROME-ASSOCIATED PROTEIN 1 (PAP1)	phytochrome-associated protein 1 (PAP1)	3265.56	0.883523	0.189442	4.66382	3.10391e-06	2.34036e-05
PITA_000008841	MA_62989g0010	AT3G16640	(AtTCTP1);TRANSLATIONALLY CONTROLLED TUMOR PROTEIN (TCTP1)	Encodes a protein homologous to translationally controlled tumor protein (TCTP) from Drosophila. In flies, TCTP functions guanine nucleotide exchange factor in the TOR signaling pathway. TCTP is expressed throughout the plant with highest levels seen in meristematic regions of the shoot and root. Loss of function alleles are not transmitted through the male gametophyte due to defects in pollen tu…	45096.1	1.37382	0.149619	9.18208	4.2284e-20	1.22339e-18
PITA_000036642	MA_19532g0010	AT3G16770	RELATED TO AP2 3 (RAP2.3);ETHYLENE-RESPONSIVE ELEMENT BINDING PROTEIN (EBP);ETHYLENE RESPONSE FACTOR 72 (ERF72);ETHYLENE-RESPONSIVE ELEMENT BINDING PROTEIN (ATEBP)	Encodes a member of the ERF (ethylene response factor) subfamily B-2 of the plant specific ERF/AP2 transcription factor family (RAP2.3). The protein contains one AP2 domain. There are 5 members in this subfamily including RAP2.2 AND RAP2.12.It is localized to the nucleus and acts as a transcriptional activator through the GCC-box. It has been identified as a suppressor of Bax-induced cell death b…	113.539	1.90646	0.355482	5.36304	8.18324e-08	8.03303e-07
PITA_000015708	MA_83273g0010	AT3G16857	RESPONSE REGULATOR 1 (RR1);RESPONSE REGULATOR 1 (ARR1)	Encodes an Arabidopsis response regulator (ARR) protein that acts in concert with other type-B ARRs in the cytokinin signaling pathway. Also involved in cytokinin-dependent inhibition of hypocotyl elongation and cytokinin-dependent greening and shooting in tissue culture. ARR1, ARR10, and ARR12 are redundant regulators of drought response, with ARR1 being the most critical. ARR1, ARR10 and ARR12 …	1027.51	1.57254	0.220202	7.14132	9.24381e-13	1.5111e-11
PITA_000031734	MA_96264g0010	AT3G16990		heme oxygenase-like, multi-helical;(source:Araport11)	218.986	1.01243	0.30572	3.31161	0.000927617	0.00422516
PITA_000043631	MA_139433g0010	AT3G17020		Adenine nucleotide alpha hydrolases-like superfamily protein;(source:Araport11)	1340.86	0.922132	0.169958	5.42566	5.77411e-08	5.79815e-07
PITA_000033567	MA_10429321g0010	AT3G17330	EVOLUTIONARILY CONSERVED C-TERMINAL REGION 6 (ECT6)	evolutionarily conserved C-terminal region 6;(source:Araport11)	2078.72	0.762396	0.149498	5.09969	3.40204e-07	3.04036e-06
PITA_000047707	MA_10426917g0010	AT3G17611	RHOMBOID-LIKE PROTEIN 10 (ATRBL10);RHOMBOID-LIKE PROTEIN 14 (ATRBL14);RHOMBOID-LIKE PROTEIN 10 (RBL10);RHOMBOID-LIKE PROTEIN 14 (RBL14)	RHOMBOID-like protein 14;(source:Araport11)	7.57357	3.62566	1.04451	3.47115	0.000518234	0.00253623
PITA_000038652	MA_3772g0010	AT3G17630	CATION/H+ EXCHANGER 19 (CHX19);CATION/H+ EXCHANGER 19 (ATCHX19)	member of Putative Na+/H+ antiporter family	77.3536	2.39731	0.709097	3.38079	0.000722775	0.00341017
PITA_000044773	MA_83739g0020	AT3G19380	PLANT U-BOX 25 (PUB25)	PUB25 and PUB26 are closely related paralogs that encode functional E3 ligases. They function in immune response pathway by targeting BIK1 for degradation.	163.329	1.30982	0.280263	4.67353	2.96061e-06	2.24088e-05
PITA_000074383	MA_94870g0010	AT3G19500		basic helix-loop-helix (bHLH) DNA-binding superfamily protein;(source:Araport11)	406.014	0.909276	0.234972	3.86972	0.000108958	0.000620467
PITA_000032314	MA_10431995g0010	AT3G19540	BOUNDARY OF ROP DOMAIN4 (BDR4)	glutamyl-tRNA (Gln) amidotransferase subunit A (DUF620);(source:Araport11)	823.544	0.99045	0.166766	5.93915	2.86503e-09	3.34768e-08
PITA_000048111	MA_77746g0010	AT3G19860	BASIC HELIX-LOOP-HELIX 121 (bHLH121)	basic helix-loop-helix (bHLH) DNA-binding superfamily protein;(source:Araport11)	221.17	0.814187	0.248224	3.28005	0.00103787	0.00466764
PITA_000040206	MA_35319g0010	AT3G19910		RING/U-box superfamily protein;(source:Araport11)	698.884	0.871115	0.191643	4.5455	5.48049e-06	3.96656e-05
PITA_000061028	MA_107468g0010	AT3G19990		E3 ubiquitin-protein ligase;(source:Araport11)	640.33	1.39985	0.226557	6.17879	6.45959e-10	8.09607e-09
PITA_000030093	MA_100802g0020	AT3G20260		DUF1666 family protein (DUF1666);(source:Araport11)	202.085	1.1848	0.280415	4.22516	2.38769e-05	0.000154462
PITA_000066869	MA_504223g0010	AT3G20640		basic helix-loop-helix (bHLH) DNA-binding superfamily protein;(source:Araport11)	329.509	1.14574	0.228553	5.01304	5.3578e-07	4.61544e-06
PITA_000066812	MA_132897g0010	AT3G20770	(AtEIN3);ETHYLENE-INSENSITIVE3 (EIN3)	Encodes EIN3 (ethylene-insensitive3), a nuclear transcription factor that initiates downstream transcriptional cascades for ethylene responses. EIN3 interacts with MYC2, MYC3 and MYC4 to inhibit jasmonate-induced expression of wound-responsive genes and herbivory-inducible genes, and plant defense against generalist herbivores.	4599.06	0.967974	0.148646	6.51194	7.4184e-11	1.02607e-09
PITA_000043201	MA_943933g0010	AT3G21350	(MED6)	RNA polymerase transcriptional regulation mediator-like protein;(source:Araport11)	374.557	0.843684	0.204744	4.12068	3.77763e-05	0.000236044
PITA_000004378	MA_162771g0010	AT3G21430	ALWAYS EARLY 3 (ALY3);ARABIDOPSIS THALIANA ALWAYS EARLY 3 (ATALY3)	DNA binding protein;(source:Araport11)	1407.07	0.739266	0.153373	4.82006	1.43512e-06	1.14412e-05
PITA_000014100	MA_37390g0010	AT3G21670	(ATNPF6.4);NRT1/ PTR FAMILY 6.4 (NPF6.4)	Major facilitator superfamily protein;(source:Araport11)	1372.28	1.43359	0.192219	7.45812	8.7767e-14	1.56932e-12
PITA_000049419	MA_10430050g0010	AT3G22370	ALTERNATIVE OXIDASE 1A (AOX1A); (AtHSR3);HYPER-SENSITIVITY-RELATED 3 (HSR3); (ATAOX1A)	Encodes AOX1a, an isoform of alternative oxidase that is expressed in rosettes, flowers, and root. The alternative oxidase of plant mitochondria transfers electrons from the ubiquinone pool to oxygen without energy conservations. It is regulated through transcriptional control and by pyruvate. Plays a role in shoot acclimation to low temperature. Also is capable of ameliorating reactive oxygen sp…	79.9229	2.57962	0.38745	6.65794	2.7769e-11	4.0098e-10
PITA_000017748	MA_1464g0010	AT3G22430		RNA recognition motif XS domain protein;(source:Araport11)	1985.16	0.926729	0.191072	4.85016	1.2336e-06	9.9386e-06
PITA_000095886	MA_10427927g0010	AT3G22500	LATE EMBRYOGENESIS ABUNDANT PROTEIN ECP31 (ATECP31)	late embryogenesis abundant (LEA) protein	56.5527	1.58605	0.414068	3.8304	0.000127933	0.000716777
PITA_000030704	MA_162063g0010	AT3G22590	(CDC73);PLANT HOMOLOGOUS TO PARAFIBROMIN (PHP)	Encodes PLANT HOMOLOGOUS TO PARAFIBROMIN (PHP), a homolog of human Paf1 Complex (Paf1C) subunit Parafibromin. Human Parafibromin assists in mediating output from the Wnt signaling pathway, and dysfunction of the encoding gene HRPT2 conditions specific cancer-related disease phenotypes. PHP resides in a ~670-kDa protein complex in nuclear extracts, and physically interacts with other known Paf1C-r…	198.021	0.895282	0.282961	3.16398	0.00155628	0.00667524
PITA_000031636	MA_131343g0010	AT3G22750		Protein kinase superfamily protein;(source:Araport11)	1249.82	0.786199	0.182937	4.29765	1.72622e-05	0.000114523
PITA_000065353	MA_10428193g0010	AT3G22970		hypothetical protein (DUF506);(source:Araport11)	1479.41	2.80479	0.29841	9.39914	5.50103e-21	1.68875e-19
PITA_000061067	MA_210304g0010	AT3G24503	ALDEHYDE DEHYDROGENASE 2C4 (ALDH2C4);REDUCED EPIDERMAL FLUORESCENCE1 (REF1);ALDEHYDE DEHYDROGENASE 1A (ALDH1A)	Arabidopsis thaliana aldehyde dehydrogenase AtALDH1a mRNA. a sinapaldehyde dehydrogenase catalyzes both the oxidation of coniferylaldehyde and sinapaldehyde forming ferulic acid and sinapic acid, respectively	2573.98	0.798227	0.200965	3.97198	7.12779e-05	0.000420796
PITA_000073863	MA_2791g0010	AT3G24620	ROP (RHO OF PLANTS) GUANINE NUCLEOTIDE EXCHANGE FACTOR 8 (ROPGEF8); (ATROPGEF8)	Encodes a member of KPP-like gene family, homolog of KPP (kinase partner protein) gene in tomato. Also a member of the RopGEF (guanine nucleotide exchange factor) family, containing the novel PRONE domain (plant-specific Rop nucleotide exchanger), which is exclusively active towards members of the Rop subfamily.	3152.6	0.963988	0.194831	4.94782	7.50503e-07	6.29985e-06
PITA_000020759	MA_21652g0020	AT3G24740		cellulose synthase, putative (DUF1644);(source:Araport11)	906.875	0.689717	0.177474	3.8863	0.000101782	0.000582409
PITA_000029306	MA_7286g0010	AT3G25900	(HMT-1); (ATHMT-1)	Homocysteine S-methyltransferase family protein;(source:Araport11)	99.0354	1.34986	0.346601	3.89457	9.83746e-05	0.000564139
PITA_000009513	MA_2157g0010	AT3G26020	(PP2AB'ETA)	Encodes protein phosphatase 2A (PP2A) B'eta subunit. Targeted to nucleus and cytosol.	585.099	1.39947	0.202772	6.90167	5.13951e-12	7.96846e-11
[truncated: 421 more rows]

## Sheet: Table C - SpruceDark<Sun
Spruce Gene_ID	TAIR Gene_ID	Gene Name	Description	baseMean	log2FoldChange	lfcSE	stat	pvalue	padj
[truncated: 1,831 more rows]

## Sheet: Table D - SpruceDark>Sun
Spruce Gene_ID	TAIR Gene_ID	Gene Name	Gene Description	baseMean	log2FoldChange	lfcSE	stat	pvalue	padj
[truncated: 1,767 more rows]

[truncated: 1 more sheets: Table E]
